# Supplementary material for: Nutrient regulation of lipochitooligosaccharide recognition in plants via NSP1 and NSP2
Source: Nat Commun. 2022 Oct 28;13:6421. doi: 10.1038/s41467-022-33908-3 (PMC9616857; doi:10.1038/s41467-022-33908-3)
Supplement: Supplementary file 3 — Source data [file 41467_2022_33908_MOESM3_ESM.xlsx]

## Sheet: Figure 1
	Figure 1a
																											Figure 1b									Figure 1d	% AM conlonization									Figure 1d inset
	CO4					CO8					NS-LCO					SmLCO					MlLCO						Barley	spiking / total									total	arbuscules								Barley symrk-1
	Time (sec)	YFP	CFP	Ratio		Time (sec)	YFP	CFP	Ratio		Time (sec)	YFP	CFP	Ratio		Time (sec)	YFP	CFP	Ratio		Time (sec)	YFP	CFP	Ratio				10-10 M	10-9 M	10-8 M	10-7 M					WT	77	53								SmLCO
	0	654.38	462.65	1.41442		0	906.3	688.36	1.31661		0	1172.33	889.04	1.31865		0	746.33	573.66	1.301		0	1209.01	934.86	1.29325			SmLCO	0 / 16	6 / 16	12 /16	16 / 16					WT	68	33								Time (sec)	YFP	CFP	Ratio
	5	652.49	464.62	1.40435		5	904.83	686.31	1.3184		5	1169.03	885.3	1.32049		5	744.03	571.02	1.30298		5	1210.79	935.83	1.29381			MlLCO	0 / 13	4 / 13	8 / 13	10 / 12					WT	72	41		one-sided Wilcoxon Test **: p<0.01; *: 0.01<p<0.05						0	718.8	582.55	1.23389
	10	653.55	465.15	1.40503		10	902.52	683.49	1.32046		10	1166.72	882.34	1.3223		10	744.37	569.65	1.30671		10	1210.41	933.46	1.29669			NS-LCO	0 / 14	3 / 14	11 / 18	13 / 14					WT	73	50								5	716.4	580.79	1.23349
	15	652.62	466.02	1.40041		15	898.91	681.74	1.31855		15	1163.36	879.67	1.3225		15	742.16	568.27	1.306		15	1209.79	932.46	1.29742			CO4	0 / 12	7 / 12	11 / 12						WT	63	48		Total Colonisation	p value	significance				10	712.84	579.21	1.23071
	20	654.37	465.95	1.40438		20	896.21	680.54	1.31691		20	1160.27	875.96	1.32457		20	741.64	567.63	1.30656		20	1208.58	931.17	1.29792			CO8	0 / 7	3 / 7	11 / 12						symrk-1	0	0		symrk-1 vs WT	0.004	**				15	711.87	578.1	1.2314
	25	654.05	464.62	1.40771		25	893.89	678.8	1.31687		25	1159.05	873.19	1.32737		25	739.19	566.66	1.30447		25	1208.53	929.24	1.30056												symrk-1	0	0		ccamk-1 vs WT	0.005	**				20	710.05	575.95	1.23283
	30	653.88	465.12	1.40583		30	890.19	676.5	1.31588		30	1154.67	869.86	1.32742		30	737.99	564.71	1.30685		30	1207.28	928.92	1.29966			Figure 1c									symrk-1	0	0		ccamk-2 vs WT	0.004	**				25	708.87	574.8	1.23325
	35	653.93	465	1.4063		35	888.35	675.38	1.31533		35	1150.86	866.93	1.32751		35	735.98	563.89	1.30518		35	1206.76	928.34	1.29991			Medicago	spiking / total								symrk-1	0	0		cyclops-1 vs WT	0.018	*				30	706.6	573.99	1.23103
	40	654.62	464.54	1.40918		40	886.29	673.29	1.31636		40	1147.19	864.22	1.32743		40	736.3	563.3	1.30712		40	1206.52	927.83	1.30037				10-13 M	10-12 M	10-11 M	10-10 M	10-9 M	10-8 M	10-7 M		symrk-1	0	0		cyclops-2 vs WT	0.006	**				35	705.79	572.65	1.2325
	45	655.29	462.83	1.41583		45	883.94	672.05	1.31529		45	1143.83	860.16	1.32979		45	734.42	561.9	1.30703		45	1203.89	927.98	1.29732			SmLCO	0 / 11	4 / 6	10 / 11	16 / 17	8 / 8				ccamk-1	5	0		ram1-1 vs WT	0.01	**				40	703.76	571.57	1.23128
	50	654.81	463.15	1.41382		50	881.63	670.32	1.31524		50	1139.02	857.04	1.32902		50	733.68	561.33	1.30704		50	1203.73	927.56	1.29774			MlLCO					0 / 11	0 / 14	15 / 19		ccamk-1	0	0		ram1-2 vs WT	0.004	**				45	703.06	570.54	1.23227
	55	654.68	461.78	1.41773		55	878.26	669.98	1.31087		55	1135.69	854.99	1.32831		55	732.46	560.47	1.30687		55	1205.35	927.36	1.29976			NS-LCO				0 / 12	5 / 14	10 / 13	10 / 11		ccamk-1	0	0								50	701.37	570.79	1.22877
	60	657.78	460.34	1.4289		60	877.89	668.47	1.31328		60	1133.1	852.21	1.3296		60	731.07	559.67	1.30625		60	1205.47	926.37	1.30128			CO4				0 / 10	7 / 9	11 / 13	12 / 15		ccamk-1	0	0								55	701.21	569.49	1.23129
	65	659.88	457.73	1.44164		65	876.93	666.9	1.31493		65	1130.74	849.69	1.33077		65	730.85	559.65	1.30591		65	1206.64	924.83	1.30472			CO8			0 / 10	6 / 14	6 / 10	7 / 7			ccamk-1	0	0		Arbuscles	p value	significance				60	699.55	569.21	1.22898
	70	660.55	457.85	1.44272		70	881.9	671.14	1.31403		70	1128.31	846.99	1.33214		70	730.16	558.86	1.30652		70	1205.36	923.51	1.30519												ccamk-2	0	0		symrk-1 vs WT	0.004	**				65	697.7	566.5	1.2316
	75	662.28	458.07	1.44581		75	881.44	670.08	1.31543		75	1124.35	844.45	1.33146		75	727.97	558.43	1.3036		75	1199.9	922.48	1.30073												ccamk-2	0	0		ccamk-1 vs WT	0.004	**				70	698.26	567.88	1.22959
	80	664.69	458.37	1.45012		80	879.79	668.62	1.31583		80	1122.78	839.98	1.33667		80	727.54	557.51	1.30498		80	1199.52	920.47	1.30316												ccamk-2	0	0		ccamk-2 vs WT	0.004	**				75	697.06	566.24	1.23103
	85	665.06	458.73	1.44979		85	879.05	667.07	1.31778		85	1120.46	836.23	1.33989		85	725.68	556.7	1.30354		85	1197.14	919.2	1.30237												ccamk-2	0	0		cyclops-1 vs WT	0.018	*				80	696.28	565.79	1.23063
	90	664.81	458.83	1.44892		90	877.61	664.86	1.31999		90	1120.53	831.98	1.34682		90	725.03	555.52	1.30514		90	1193.43	919.23	1.29829												ccamk-2	0	0		cyclops-2 vs WT	0.004	**				85	694.97	565.23	1.22953
	95	667.09	458.27	1.45567		95	875.68	663.41	1.31997		95	1115.49	830.69	1.34285		95	724.68	555.15	1.30538		95	1192.8	916.44	1.30156												cyclops-1	9	4		ram1-1 vs WT	0.008	**				90	693.05	564.22	1.22833
	100	664.73	458.53	1.4497		100	873.67	663.44	1.31688		100	1112.38	828.81	1.34214		100	724.09	554.7	1.30537		100	1189.38	913.74	1.30166												cyclops-1	0	0		ram1-2 vs WT	0.004	**				95	695.03	562.99	1.23453
	105	662.61	457.61	1.44798		105	871.21	663.77	1.31252		105	1107.76	824.93	1.34285		105	722.89	554.04	1.30476		105	1191.13	911.4	1.30692												cyclops-1	3	0								100	692.87	561.22	1.23458
	110	661.81	459.2	1.44122		110	869.63	662.84	1.31198		110	1104.83	821.71	1.34455		110	721.76	553.58	1.3038		110	1188.9	909.32	1.30746												cyclops-2	1	0								105	692.06	561.24	1.23309
	115	661.38	459.81	1.43838		115	866.71	663.18	1.3069		115	1103.38	818.76	1.34762		115	720.83	552.84	1.30387		115	1184.16	909.19	1.30243												cyclops-2	0	0								110	690.59	560.57	1.23194
	120	660.55	460.24	1.43523		120	865.17	662.44	1.30604		120	1100.3	816.7	1.34725		120	720.76	552.9	1.3036		120	1181.99	909.75	1.29925												cyclops-2	0	0								115	689.74	560.69	1.23016
	125	661.39	461.96	1.4317		125	862.95	661.14	1.30525		125	1098.87	814.23	1.34958		125	720.11	552.86	1.30252		125	1182.84	909.55	1.30047												cyclops-2	3	0								120	688.99	559.29	1.2319
	130	662.97	461.42	1.4368		130	861.32	660.96	1.30313		130	1096.06	811.97	1.34988		130	718.84	551.72	1.30291		130	1183.5	907.45	1.3042												cyclops-2	0	0								125	688.24	559.34	1.23045
	135	666.81	462.75	1.44097		135	860.55	660.26	1.30335		135	1094.01	809.89	1.35081		135	717.09	550.94	1.30158		135	1181.93	906.88	1.30329												ram1-1	0	0								130	687.2	558.54	1.23035
	140	667.65	461.88	1.44551		140	860.1	659.14	1.30488		140	1091.99	808.41	1.35079		140	716.35	550.71	1.30078		140	1180.83	907.3	1.30148												ram1-1	1	0								135	686.53	557.4	1.23166
	145	666.67	461.21	1.44548		145	859.89	658.54	1.30575		145	1090.06	806.45	1.35168		145	716.09	549.63	1.30286		145	1183.65	905.87	1.30664												ram1-1	0	0								140	686.9	557.45	1.23222
	150	669.17	461.74	1.44924		150	858.24	658.25	1.30382		150	1088.6	805.76	1.35102		150	715.67	548.96	1.30368		150	1185.6	902.64	1.31348												ram1-1	7	0								145	685.16	557.52	1.22894
	155	669.3	460.64	1.45298		155	857.93	657.77	1.3043		155	1086.61	803.87	1.35172		155	714.18	549.28	1.30021		155	1184.71	903.89	1.31068												ram1-2	0	0								150	684.63	555.12	1.2333
	160	671.64	460.44	1.45869		160	856.54	657.49	1.30274		160	1084.84	802.51	1.35181		160	713.26	548.78	1.29972		160	1179.56	903.73	1.30521												ram1-2	0	0								155	683.31	555.3	1.23052
	165	667.55	460.06	1.45101		165	855.01	654.5	1.30636		165	1082.18	800.12	1.35252		165	712.3	547.9	1.30005		165	1176.89	904.91	1.30056												ram1-2	0	0								160	683.2	553.5	1.23433
	170	669.54	461.78	1.44991		170	856.06	653.84	1.30928		170	1079.82	797.09	1.3547		170	712.58	547.45	1.30163		170	1172.03	904.63	1.29559												ram1-2	0	0								165	681.84	552.78	1.23347
	175	667.16	460.98	1.44726		175	855.17	652.58	1.31044		175	1077.33	795.79	1.35379		175	712.57	548.08	1.30012		175	1171.33	903.54	1.29638												ram1-2	0	0								170	681.1	553.35	1.23087
	180	665.61	459.61	1.44821		180	853.83	651.27	1.31102		180	1075.32	794.87	1.35282		180	711.66	547.4	1.30007		180	1171.36	902.95	1.29726																						175	679.62	552.86	1.22928
	185	667.51	459.2	1.45364		185	853.69	650.85	1.31165		185	1073.38	794.13	1.35164		185	710.87	547.24	1.29901		185	1170.03	901.69	1.2976																						180	677.2	552.97	1.22466
	190	666.13	459.4	1.45		190	852.7	650.35	1.31114		190	1072.36	792.02	1.35396		190	709.85	546.28	1.29943		190	1169.26	901.56	1.29693																						185	676.94	550.03	1.23073
	195	668.68	460.86	1.45094		195	850.69	649.49	1.30978		195	1070.23	790.72	1.35349		195	709.43	545.55	1.30039		195	1167.65	900.81	1.29622																						190	676	548.51	1.23243
	200	668.89	461.47	1.44948		200	850.17	649.41	1.30914		200	1067.19	789.87	1.3511		200	708.38	545.94	1.29754		200	1166.85	901.07	1.29496																						195	675.92	549.38	1.23033
	205	664.92	460	1.44548		205	848.27	648.64	1.30777		205	1064.86	787.93	1.35147		205	707.88	545.11	1.2986		205	1166.4	901.08	1.29445																						200	674.34	548.09	1.23035
	210	663.42	460.54	1.44053		210	846.63	647.71	1.30711		210	1064.19	786.14	1.35369		210	707.23	545.14	1.29734		210	1166.25	902.87	1.29171																						205	673.35	548.2	1.22829
	215	661.63	460.42	1.43701		215	846.2	647.65	1.30657		215	1062.65	783.35	1.35655		215	706.83	544.74	1.29755		215	1167.06	902.14	1.29366																						210	674.42	547.62	1.23155
	220	659.09	460.14	1.43237		220	845.76	646.94	1.30732		220	1062.06	782.04	1.35806		220	706.06	544.21	1.2974		220	1167.36	903.88	1.2915																						215	672.72	546.05	1.23198
	225	657.72	460.08	1.42958		225	844.28	646.5	1.30592		225	1060.88	781.98	1.35666		225	706.62	544.15	1.29858		225	1168.23	902.63	1.29425																						220	672.07	547.17	1.22827
	230	659.2	460.33	1.43202		230	844.33	646.1	1.30681		230	1060.16	781.02	1.3574		230	705.9	544.07	1.29744		230	1166.22	902.19	1.29265																						225	673.11	546.12	1.23253
	235	662.72	459.67	1.44173		235	843.16	645.04	1.30714		235	1057.13	780.8	1.35391		235	703.74	543.55	1.29471		235	1167.7	902.03	1.29452																						230	671.01	545.67	1.2297
	240	666.9	460.09	1.4495		240	842.04	644.47	1.30656		240	1055.13	779.61	1.35341		240	703.63	543.77	1.29398		240	1167.25	898.66	1.29888																						235	671.32	546.11	1.22928
	245	661.85	459.87	1.43921		245	840.33	644.92	1.303		245	1054.02	778.6	1.35374		245	702.52	542.26	1.29554		245	1168.73	897.54	1.30215																						240	669.65	545.77	1.22698
	250	663.57	460.17	1.44201		250	839.57	644.95	1.30176		250	1054.03	778.7	1.35358		250	701.68	542.35	1.29378		250	1167.54	897.49	1.30089																						245	669.14	543.93	1.2302
	255	667.26	461.29	1.44651		255	838.75	644.13	1.30214		255	1053.26	778.23	1.3534		255	701.16	541.58	1.29466		255	1168.22	898.03	1.30087																						250	668.42	544.16	1.22835
	260	670.54	462.09	1.4511		260	838.08	643.78	1.30181		260	1050.97	777.4	1.3519		260	701.54	541.94	1.2945		260	1166.99	896.56	1.30163																						255	668.06	544.55	1.22681
	265	675.61	465.16	1.45242		265	837.18	642.93	1.30213		265	1050.04	777.16	1.35112		265	700.08	541.84	1.29204		265	1163.97	896.42	1.29847																						260	666.24	543.1	1.22674
	270	679.64	467.63	1.45337		270	836.75	642.51	1.30231		270	1050.98	775.65	1.35497		270	699.55	541.02	1.29302		270	1162.98	898.1	1.29493																						265	666.39	542.11	1.22925
	275	681.99	465.97	1.46359		275	835.39	641.14	1.30298		275	1049.52	775.31	1.35368		275	700.46	540.11	1.29688		275	1161.04	900.13	1.28986																						270	665.82	542.23	1.22793
	280	686.72	467.56	1.46873		280	831.72	640.99	1.29756		280	1047.89	774.1	1.35369		280	698.28	540.15	1.29275		280	1161.35	902.03	1.28748																						275	665.66	542.16	1.22779
	285	695.74	469.78	1.48099		285	827.39	639.28	1.29425		285	1046.37	772.88	1.35386		285	697.94	539.3	1.29416		285	1160	902.46	1.28538																						280	664.88	541.97	1.22678
	290	700.57	473.54	1.47943		290	826.89	638.83	1.29438		290	1044.06	771.59	1.35313		290	697.57	539.48	1.29304		290	1160.62	902.25	1.28636																						285	663.19	540.76	1.2264
	295	708.98	477.02	1.48627		295	826.05	638.91	1.29291		295	1042.46	770.25	1.3534		295	697.74	539.35	1.29367		295	1159.92	901.68	1.2864																						290	664.63	540.71	1.22918
	300	708.34	479.59	1.47697		300	825.09	638.02	1.2932		300	1042.37	770.21	1.35336		300	696.04	538.02	1.29371		300	1162.13	898.93	1.29279																						295	662.9	539.9	1.22782
	305	708.5	479.65	1.47712		305	824.5	636.5	1.29537		305	1041.78	767.34	1.35765		305	696	538.7	1.292		305	1166.22	898.15	1.29847																						300	661.99	539.22	1.22768
	310	710.1	481.46	1.47489		310	823.46	635.56	1.29564		310	1041.64	767.81	1.35664		310	695.75	538.38	1.2923		310	1166.58	896.28	1.30158																						305	660.55	539.02	1.22546
	315	710.25	481.01	1.47658		315	822.14	634.6	1.29552		315	1039.91	766.02	1.35755		315	697.5	539.62	1.29258		315	1164.03	897.02	1.29766																						310	661.61	538.03	1.22969
	320	708.88	482.13	1.47031		320	821.32	634.19	1.29507		320	1039.37	765.71	1.35739		320	696.22	538.67	1.29248		320	1161.91	897.89	1.29404																						315	661.82	539.07	1.22771
	325	708.12	482.44	1.46779		325	820.86	633.58	1.29559		325	1036.24	763.64	1.35697		325	698.58	539.23	1.29551		325	1160.7	898.82	1.29136																						320	659.18	537.89	1.22549
	330	710.3	482.66	1.47164		330	820.34	633.29	1.29536		330	1035.65	762.43	1.35835		330	696.44	539.59	1.29068		330	1158.71	898.94	1.28897																						325	659.65	537.57	1.2271
	335	714.04	480.64	1.4856		335	819.13	632	1.29609		335	1033.62	763	1.35468		335	696.43	536.88	1.29718		335	1156.49	898.24	1.28751																						330	659.74	536.93	1.22873
	340	717.9	476.74	1.50585		340	818.66	632.09	1.29516		340	1031.23	761.38	1.35442		340	703.58	532.5	1.32128		340	1156.65	898.06	1.28794																						335	659.84	536.35	1.23024
	345	718.98	476.41	1.50916		345	817.69	632.07	1.29367		345	1029.02	759.91	1.35413		345	702.41	530.1	1.32505		345	1156.96	898.51	1.28764																						340	659.22	536.35	1.22909
	350	713.67	478.11	1.49269		350	816.83	632.18	1.29208		350	1026.12	758.8	1.35229		350	696.28	533.12	1.30605		350	1155.47	899.07	1.28518																						345	658.42	536.19	1.22796
	355	707.93	478.71	1.47883		355	815.77	632.03	1.29071		355	1024.34	758.21	1.351		355	693.52	536.89	1.29174		355	1156.54	898.54	1.28713																						350	658.68	535.54	1.22994
	360	707.02	479.41	1.47477		360	813.95	631.67	1.28857		360	1023.49	757.13	1.3518		360	691.83	535.65	1.29157		360	1157.32	896.66	1.2907																						355	657.88	534	1.23199
	365	708.39	478.42	1.48069		365	814.69	632.73	1.28758		365	1021.43	754.15	1.35441		365	690.39	535.1	1.29021		365	1157.4	897.94	1.28895																						360	657.17	535.47	1.22728
	370	710.1	477.69	1.48653		370	814.3	632.05	1.28835		370	1021.12	753.93	1.3544		370	689.52	535.04	1.28873		370	1157.45	899.98	1.28608																						365	656.9	535.04	1.22776
	375	709.25	478.32	1.48279		375	814.43	632.27	1.2881		375	1019.3	753.79	1.35223		375	690.03	534.3	1.29147		375	1155.89	900.52	1.28358																						370	655.98	534.63	1.22698
	380	708.39	479.28	1.47803		380	813.28	630.26	1.29039		380	1017.41	753.44	1.35035		380	688.31	533.32	1.29061		380	1155.92	899.97	1.2844																						375	655.16	533.49	1.22806
	385	706.96	479.2	1.47529		385	811.93	629.94	1.2889		385	1018.27	754.19	1.35015		385	687.29	533.26	1.28885		385	1156.49	900.08	1.28487																						380	654.04	532.58	1.22806
	390	704.6	478.65	1.47206		390	811.07	630.83	1.28572		390	1016.17	752.6	1.35021		390	686.77	533.48	1.28734		390	1156.74	902.42	1.28182																						385	654.59	534.31	1.22511
	395	703.81	479.83	1.46679		395	811.53	630.54	1.28704		395	1016.21	751.8	1.3517		395	685.13	532.42	1.28682		395	1158.41	901.5	1.28498																						390	654.94	531.84	1.23146
	400	705.95	479.38	1.47263		400	810.73	630.11	1.28665		400	1015.83	750.9	1.35282		400	685.27	532.5	1.28689		400	1160.31	903.37	1.28442																						395	653.82	531.5	1.23014
	405	705.78	479.88	1.47074		405	810.19	629.27	1.28751		405	1013.79	749.95	1.35181		405	683.68	532.49	1.28393		405	1164.07	902.05	1.29047																						400	653.42	532.86	1.22625
	410	709.98	479.47	1.48076		410	809.56	627.64	1.28985		410	1013.07	749.98	1.3508		410	685.53	532.01	1.28857		410	1164.76	898.94	1.2957																						405	653.8	532.23	1.22842
	415	723.59	471.56	1.53446		415	811.77	625.89	1.29699		415	1011.82	748.31	1.35214		415	684.66	531.44	1.28831		415	1162.13	899.49	1.29199																						410	653.23	532.62	1.22645
	420	723.82	471.72	1.53443		420	812.14	624.38	1.30071		420	1012.3	748.01	1.35332		420	682.93	530.7	1.28685		420	1159.61	897.64	1.29184																						415	653.14	531.61	1.22861
	425	717.71	476.03	1.5077		425	811.17	624.17	1.2996		425	1010.71	747.62	1.3519		425	683	531.68	1.28461		425	1156.33	898.88	1.28641																						420	652.2	531.93	1.2261
	430	713.76	479.83	1.48753		430	810.02	624.94	1.29616		430	1010.08	746.8	1.35254		430	683.49	530.39	1.28866		430	1156.26	898.72	1.28656																						425	652.18	531.23	1.22768
	435	711.3	481.65	1.4768		435	806.81	625.35	1.29017		435	1008.58	746.26	1.35151		435	682.83	531.33	1.28513		435	1155.2	900.1	1.28341																						430	652.31	530.82	1.22887
	440	711.38	483.66	1.47083		440	805.34	626.24	1.28599		440	1007.67	746.38	1.35008		440	681.76	530.99	1.28394		440	1153.97	898.47	1.28437																						435	651.33	530.67	1.22737
	445	710.96	484.29	1.46805		445	803.07	625.36	1.28417		445	1006.4	744.76	1.35131		445	682.75	531.11	1.28552		445	1153.96	898.91	1.28373																						440	651.38	531.43	1.22571
	450	709.02	483.95	1.46507		450	802.28	625.63	1.28236		450	1005.27	743.62	1.35186		450	681.38	529.2	1.28757		450	1156.05	897.32	1.28834																						445	647.98	528.68	1.22566
	455	709.66	484.46	1.46485		455	800.58	624.82	1.2813		455	1004.29	742.68	1.35225		455	682.2	530.11	1.2869		455	1155.86	893.59	1.2935																						450	649.52	527.74	1.23076
	460	709.13	484.46	1.46375		460	799.88	624.89	1.28003		460	1003.05	743.62	1.34887		460	684.22	529.41	1.29242		460	1157.41	890.53	1.29969																						455	648.55	527.82	1.22873
	465	704.83	482.63	1.46039		465	799.35	624.73	1.27951		465	1002.73	743.09	1.34941		465	698.21	516.58	1.3516		465	1153.17	891.62	1.29334																						460	648.54	527.25	1.23004
	470	703.56	482.75	1.4574		470	799.19	624.32	1.2801		470	1002.82	743.51	1.34876		470	687.4	524.3	1.31108		470	1148.91	893.35	1.28607																						465	646.92	527.1	1.22732
	475	704.4	481.76	1.46214		475	799.9	623.89	1.28212		475	1002.58	742.85	1.34964		475	681.02	528.69	1.28813		475	1149.05	894.15	1.28508																						470	647.47	526.17	1.23053
	480	703.91	481.12	1.46307		480	800.14	623.22	1.28388		480	1002.23	742.25	1.35026		480	681.29	530.44	1.28439		480	1145.62	896.63	1.2777																						475	646.6	525.87	1.22958
	485	707.3	477.59	1.48098		485	800.15	620.94	1.28861		485	1001.42	740.73	1.35194		485	682.93	531.34	1.2853		485	1145.9	895.27	1.27995																						480	644.75	525.3	1.22739
	490	703.2	475.07	1.4802		490	801.68	618.86	1.29541		490	1000.18	738.83	1.35373		490	680.89	529.37	1.28623		490	1145.37	893.84	1.2814																						485	645.36	525.21	1.22877
	495	700.77	475.29	1.47441		495	801.47	617.96	1.29696		495	998.08	739.33	1.34998		495	680.3	528.77	1.28657		495	1147.73	891.77	1.28702																						490	644.83	524.92	1.22843
	500	704.01	473.69	1.48623		500	799.49	618.77	1.29206		500	996.83	737.91	1.35088		500	679.4	528.56	1.28538		500	1147.77	891.46	1.28752																						495	644.73	524.72	1.22871
	505	718.96	462.16	1.55565		505	798.24	619.98	1.28753		505	996.11	738.27	1.34925		505	679.92	528.82	1.28573		505	1148.2	890.52	1.28936																						500	645.02	523.89	1.23121
	510	711.48	465.04	1.52993		510	797.62	620.93	1.28456		510	995.39	738.67	1.34754		510	680.59	529.74	1.28476		510	1148.6	890.18	1.2903																						505	644.16	523.81	1.22976
	515	705.36	468.6	1.50525		515	797.05	621.13	1.28323		515	994.98	739.78	1.34497		515	680.16	528.59	1.28674		515	1154.36	885.57	1.30352																						510	643.18	521.99	1.23217
	520	698.79	472.51	1.47889		520	795.47	620.51	1.28196		520	993.26	738.27	1.34539		520	697.26	514.73	1.35461		520	1152.2	885.8	1.30075																						515	643.36	523.11	1.22988
	525	694.51	472.28	1.47055		525	793.89	619.81	1.28086		525	992.31	737.91	1.34476		525	687.31	520.52	1.32043		525	1148.53	889.12	1.29176																						520	643.55	522.54	1.23158
	530	694.02	474.89	1.46143		530	792.79	619.56	1.2796		530	991.49	737.2	1.34494		530	679.44	526.38	1.29078		530	1146.26	892.05	1.28497																						525	642.38	522.54	1.22934
	535	692.23	474.74	1.45812		535	791.81	618.97	1.27924		535	989.96	735.9	1.34524		535	679.07	527.82	1.28656		535	1144.87	892.99	1.28206																						530	642.07	522.93	1.22783
	540	690.8	474.14	1.45695		540	792.61	618.66	1.28117		540	989.45	735.04	1.34612		540	679.63	528.28	1.2865		540	1144.67	894.41	1.2798																						535	640.46	522.42	1.22595
	545	693.04	474.75	1.4598		545	792.34	617.97	1.28217		545	989.79	734.34	1.34786		545	678.34	527.49	1.28598		545	1146.49	894.19	1.28215																						540	641.11	521.97	1.22825
	550	694.04	475.69	1.45902		550	790.9	617.69	1.28042		550	987.64	734.27	1.34506		550	677.85	527.45	1.28515		550	1148.46	891.25	1.28859																						545	642.2	521.95	1.23039
	555	696.97	474.62	1.46848		555	789.89	615.79	1.28273		555	985.18	733.98	1.34224		555	675.42	526.43	1.28302		555	1148.99	889.48	1.29175																						550	642.33	522.76	1.22873
	560	698.78	473.68	1.47522		560	790.13	614.76	1.28527		560	983.71	732.63	1.34271		560	676.8	526.2	1.2862		560	1144.84	890.67	1.28537																						555	641.04	522.21	1.22755
	565	701.27	474.86	1.47679		565	788.08	613.81	1.28392		565	983.09	732.02	1.34298		565	676.48	525.76	1.28667		565	1141.78	891.95	1.28009																						560	639.47	520.48	1.22862
	570	702.02	475.11	1.47759		570	786.92	613.36	1.28297		570	983.26	730.16	1.34664		570	675.41	525.33	1.28569		570	1141.27	891.91	1.27958																						565	641.03	520.98	1.23043
	575	699.86	475.38	1.47221		575	785.48	613.31	1.28072		575	984.98	729.1	1.35095		575	673.71	524.65	1.28411		575	1139.77	893.54	1.27557																						570	639.42	520.76	1.22786
	580	700.85	475.57	1.47371		580	785.1	612.95	1.28085		580	985.34	726.5	1.35628		580	691.81	511.48	1.35257		580	1137.48	894.2	1.27206																						575	639.11	520.34	1.22825
	585	702.38	476.82	1.47305		585	782.82	612.44	1.2782		585	989.97	723.38	1.36853		585	686.61	513.45	1.33725		585	1138.89	893.9	1.27407																						580	638.73	520.15	1.22797
	590	704.34	477.76	1.47425		590	782.82	612.09	1.27893		590	997.92	716.72	1.39234		590	675.6	521.18	1.29629		590	1141	891.07	1.28048																						585	638.59	519.19	1.22997
	595	705.1	477.98	1.47517		595	782.35	611.42	1.27956		595	994.08	717.6	1.38528		595	671.52	522.93	1.28415		595	1146.24	884.97	1.29523																						590	637.69	517.9	1.2313
	600	700.36	474.09	1.47727		600	781.76	610.98	1.27952		600	985.43	721.19	1.36639		600	671.49	523.03	1.28385		600	1150.4	881.18	1.30552																						595	637.27	517.83	1.23065
	605	701.22	473.98	1.47943		605	781.7	610.51	1.2804		605	980.54	725.26	1.35198		605	670.79	522.94	1.28273		605	1145.89	884	1.29626																						600	636.42	518.81	1.22669
	610	699.05	473.05	1.47775		610	782.74	608.75	1.28582		610	977.34	728.05	1.34241		610	670.12	522.39	1.2828		610	1143.83	887.72	1.2885																						605	636.02	517.34	1.2294
	615	697.06	472.45	1.47542		615	785.79	606.62	1.29536		615	975.43	726.68	1.34231		615	668.97	521.53	1.28271		615	1141.87	889.6	1.28358																						610	635.94	518.37	1.22681
	620	696.87	470.99	1.47959		620	787.37	605.66	1.30002		620	974.16	726.86	1.34023		620	668.61	520.35	1.28492		620	1139.05	889.9	1.27998																						615	636.61	518.53	1.22772
	625	717.57	452.76	1.58488		625	786.02	606.36	1.29629		625	972.35	727.09	1.33732		625	668.37	521.12	1.28256		625	1137.78	890.14	1.2782																						620	634.26	517.64	1.22529
	630	714.54	455.41	1.569		630	784.71	607.26	1.29221		630	970.33	725.86	1.3368		630	666.59	519.69	1.28267		630	1136.31	890.38	1.27621																						625	634.75	516.92	1.22795
	635	707.15	461.05	1.53378		635	781.83	608.06	1.28578		635	969.45	725.25	1.33671		635	667.8	518.97	1.28678		635	1136.53	890.46	1.27634																						630	635.4	516	1.2314
	640	697.17	465.92	1.49633		640	780.07	608.66	1.28162		640	968.31	725.52	1.33464		640	684.78	505.36	1.35503		640	1135.35	889.16	1.27688																						635	632.84	515.34	1.228
	645	688.17	465.27	1.47908		645	778.52	608.45	1.27951		645	967.33	722.97	1.33799		645	675.58	511.33	1.32122		645	1137.15	886.97	1.28206																						640	633.79	515.96	1.22837
	650	683.52	465.27	1.46908		650	777.45	608.04	1.27862		650	966.22	722.75	1.33687		650	667.29	518	1.2882		650	1139.7	883.2	1.29042																						645	633.74	516.18	1.22775
	655	678.32	464.61	1.45998		655	777.23	608.54	1.2772		655	964.75	722.8	1.33474		655	665.08	519.54	1.28013		655	1142.98	879.76	1.2992																						650	633.46	515.62	1.22854
	660	675.66	463.13	1.4589		660	776.49	609.11	1.27479		660	966.1	722.64	1.3369		660	666.18	519.51	1.28232		660	1140.3	881.32	1.29385																						655	632.3	514.88	1.22805
	665	671.13	462.09	1.45238		665	775.75	608.68	1.27448		665	964.62	721.55	1.33687		665	666.05	518.83	1.28375		665	1137.27	883.1	1.28782																						660	631.79	514.06	1.22902
	670	667.12	460.08	1.45001		670	776	608.77	1.2747		670	963.25	721.38	1.33529		670	666.28	517.93	1.28643		670	1133.21	885.45	1.27981																						665	633.49	514.9	1.23032
	675	667.23	458.31	1.45585		675	775.52	608.22	1.27506		675	961.9	720.33	1.33536		675	666.52	517.96	1.28682		675	1132.47	887.34	1.27625																						670	632.98	514.55	1.23016
	680	664.84	457.61	1.45285		680	775.22	607.83	1.27539		680	961.8	720.33	1.33522		680	666.25	518.86	1.28407		680	1130.75	887.52	1.27406																						675	632.9	513.92	1.23151
	685	664.13	457.27	1.45238		685	773.01	606.94	1.27362		685	961.51	720.31	1.33486		685	665.29	518.96	1.28197		685	1130.77	887.84	1.27362																						680	631.26	513.45	1.22945
	690	663.02	455.61	1.45524		690	772.02	606.17	1.2736		690	961.14	719.01	1.33675		690	667.6	518.5	1.28756		690	1131.09	886.91	1.27532																						685	631.75	514.11	1.22882
	695	665.21	454.83	1.46255		695	771.7	605.47	1.27455		695	962.17	717.83	1.34039		695	674.37	513.93	1.31218		695	1130.23	887.19	1.27394																						690	631.22	512.79	1.23095
	700	666.16	455.24	1.46332		700	772.23	605.34	1.2757		700	964.02	716.91	1.34469		700	683.78	503.89	1.357		700	1135.97	881.17	1.28916																						695	631.97	513.98	1.22956
	705	665.4	454.81	1.46303		705	771.11	603.93	1.27682		705	962.94	716.3	1.34433		705	671.17	512.56	1.30945		705	1137.66	877.22	1.29689																						700	630.99	513.45	1.22892
	710	667.45	451.14	1.47947		710	771.77	603.5	1.27882		710	963.33	717.12	1.34333		710	665.43	518.06	1.28447		710	1136.77	875.6	1.29828																						705	630.7	512.96	1.22953
	715	684.13	438.19	1.56126		715	771.12	602.62	1.27961		715	962.6	716.25	1.34394		715	665.79	518.46	1.28417		715	1133.77	879.16	1.28961																						710	630.54	511.53	1.23265
	720	680.12	438.73	1.5502		720	771.38	601.86	1.28166		720	960.64	717.22	1.33939		720	666.48	517.45	1.28801		720	1133	881.13	1.28585																						715	629.18	511.71	1.22956
	725	676.33	444.3	1.52224		725	772.46	601.25	1.28476		725	959.84	717.91	1.33699		725	665.55	517.3	1.28658		725	1130.89	882.46	1.28152																						720	629.45	511.21	1.23129
	730	670.77	449.55	1.49209		730	772.42	600.35	1.28662		730	959.29	717.67	1.33667		730	665.09	516.91	1.28666		730	1128.25	884.46	1.27564																						725	629.13	511.23	1.23062
	735	668.99	450.86	1.48381		735	772.8	599.73	1.28858		735	957.72	718.37	1.33318		735	664.07	517.03	1.28439		735	1127.59	885.9	1.27282																						730	628.92	510.37	1.23228
	740	665.82	453.97	1.46666		740	771.41	599.51	1.28673		740	957.25	717.54	1.33407		740	683.83	502.66	1.36042		740	1129.02	885.7	1.27472																						735	629.27	512.1	1.2288
	745	665.33	453.78	1.4662		745	770.29	599.81	1.28422		745	956.27	717.73	1.33235		745	676.31	504.68	1.34008		745	1130.74	883.91	1.27925																						740	629.9	510.78	1.23321
	750	665.08	454.7	1.46268		750	769.6	600.89	1.28077		750	955.62	717.11	1.3326		750	665.88	511.22	1.30253		750	1130.09	884.17	1.27814																						745	628.97	510.87	1.23117
	755	665.5	454.87	1.46306		755	768.41	600.19	1.28028		755	955.68	717.64	1.3317		755	663.04	514.58	1.28851		755	1130.92	882.88	1.28094																						750	628.68	510.95	1.23041
	760	665.56	454.4	1.4647		760	766.13	600.25	1.27635		760	954.92	716.32	1.33309		760	660.54	514.36	1.2842		760	1135.75	878.06	1.29348																						755	629.12	509.51	1.23475
	765	667.08	455.93	1.46312		765	766.69	600.57	1.2766		765	954.14	716.07	1.33247		765	660.35	513.34	1.28638		765	1134.4	878.2	1.29173																						760	628.19	509.54	1.23286
	770	666.34	455.11	1.46413		770	766.25	600.57	1.27587		770	954.31	715.71	1.33338		770	659.72	513.6	1.2845		770	1129.31	880.53	1.28253																						765	628.69	510.22	1.23219
	775	666.8	456.22	1.46158		775	765.32	600.19	1.27513		775	954.39	714.86	1.33507		775	676.69	501.33	1.34979		775	1128.4	881.53	1.28005																						770	625.64	509.88	1.22703
	780	662.57	454.55	1.45764		780	765.63	599.93	1.2762		780	952.75	713.47	1.33537		780	671.5	500.9	1.34059		780	1126.97	883.02	1.27627																						775	627.11	509.2	1.23156
	785	664.08	455	1.45952		785	764.5	599.65	1.27491		785	951.84	713.73	1.33361		785	662.21	508.19	1.30308		785	1127.3	882.76	1.27702																						780	627.12	509.19	1.2316
	790	665.17	453.99	1.46516		790	763.81	599.43	1.27423		790	951.29	710.92	1.33811		790	658.78	510.4	1.29071		790	1127.36	883.41	1.27615																						785	626.33	509.15	1.23015
	795	671.88	446.05	1.50629		795	763.12	599.1	1.27378		795	964.86	702.83	1.37282		795	657.47	511.2	1.28613		795	1127.04	882.44	1.27719																						790	626.51	509.04	1.23077
	800	676.31	441.88	1.53053		800	763.07	598.27	1.27546		800	971.26	695.64	1.39621		800	657.39	512.3	1.28321		800	1126.95	880.92	1.27929																						795	626.34	508.46	1.23184
	805	670.52	444.43	1.50872		805	762.46	597.7	1.27566		805	962.82	700.57	1.37434		805	657.11	512.43	1.28234		805	1125.13	881.38	1.27655																						800	626.09	508.63	1.23093
	810	665.76	447.06	1.4892		810	761.97	597.04	1.27625		810	952.2	707.03	1.34676		810	656.22	511.5	1.28293		810	1123.14	881.4	1.27427																						805	626.53	508.36	1.23245
	815	666.16	450.41	1.47901		815	762.46	596.9	1.27737		815	948.7	710.93	1.33445		815	657.26	512.1	1.28346		815	1125.92	879.74	1.27983																						810	626.03	508.22	1.23181
	820	662.65	451.54	1.46753		820	762.45	596.54	1.27812		820	946.44	710.81	1.3315		820	658.17	511.11	1.28773		820	1126.33	878.99	1.28139																						815	624.32	507.42	1.23038
	825	661.83	452.73	1.46186		825	762.39	596.4	1.27832		825	944.88	710.29	1.33027		825	657.95	509.5	1.29136		825	1123.77	879.05	1.27839																						820	626.02	506.9	1.235
	830	660.18	452.36	1.45941		830	760.56	595.64	1.27688		830	945.87	712.06	1.32836		830	673.3	495.71	1.35825		830	1120.71	879.58	1.27414																						825	624.67	507.18	1.23165
	835	663.14	454.74	1.45828		835	763.61	593.56	1.28649		835	946.43	711.99	1.32927		835	664.62	500.29	1.32847		835	1118.25	882.74	1.26679																						830	623.75	506.37	1.23181
	840	664.98	455.03	1.4614		840	765.98	591.46	1.29507		840	947.09	711.98	1.33022		840	656.47	506.84	1.29522		840	1117.44	883.73	1.26446																						835	622.53	506.72	1.22855
	845	664.44	456.25	1.45631		845	765.96	590.03	1.29817		845	946.68	711.05	1.33138		845	652.58	509.57	1.28065		845	1115.95	883.87	1.26257																						840	623.65	505.87	1.23283
	850	665.03	456.19	1.45779		850	763.46	591.18	1.29142		850	945.06	712.01	1.32731		850	651.75	510.48	1.27674		850	1115.68	884.7	1.26108																						845	624.07	505.27	1.23512
	855	663.3	454.9	1.45812		855	762.24	591.25	1.2892		855	944.98	712.04	1.32714		855	653.2	511.04	1.27818		855	1115.92	883.96	1.26241																						850	622.84	506.19	1.23045
	860	665.79	456.01	1.46003		860	759.87	591.98	1.28361		860	945.12	710.97	1.32934		860	665.09	517.82	1.2844		860	1115.46	882.41	1.26411																						855	622.05	506	1.22935
	865	665.25	455.13	1.46167		865	758.52	592.26	1.28072		865	944.99	710.27	1.33047		865	665.64	517.58	1.28606		865	1122.66	876.87	1.2803																						860	622.11	505.78	1.23
	870	663.16	454.36	1.45955		870	757.13	592.33	1.27822		870	943.11	708.93	1.33033		870	666.64	515.88	1.29224		870	1128.94	868.2	1.30032																						865	622.67	504.67	1.23382
	875	662.78	453.94	1.46006		875	756.44	592.62	1.27643		875	941.61	708.62	1.32879		875	664.74	515.98	1.28831		875	1122.91	869.81	1.29098																						870	621.51	505.56	1.22935
	880	661.72	453.9	1.45785		880	755.85	591.98	1.27682		880	941.13	708.27	1.32877		880	663.83	515.89	1.28677		880	1118.31	874.55	1.27873																						875	622.41	504.35	1.23408
	885	662.28	453.39	1.46073		885	755.03	591.22	1.27707		885	940.37	707.31	1.3295		885	663.79	515.02	1.28886		885	1115.76	876.84	1.27248																						880	620.09	505.42	1.22688
	890	663.49	453.38	1.46343		890	754.06	590.72	1.27651		890	940.41	707.19	1.32978		890	663.51	512.11	1.29564		890	1113.72	877.17	1.26967																						885	621.73	504.89	1.23142
	895	662.24	452.72	1.4628		895	754.49	590.68	1.27732		895	938.99	706.64	1.32881		895	663.22	512.58	1.29389		895	1111.98	876.91	1.26807																						890	620.7	503.68	1.23233
	900	662.77	449.98	1.47289		900	753.66	590.07	1.27724		900	938.21	706.08	1.32876		900	662.72	512.13	1.29405		900	1114.33	874.2	1.27469																						895	620.41	504.35	1.23012
	905	678.73	439.81	1.54323		905	752.27	590.07	1.27488		905	936.43	705.01	1.32825		905	681.38	496.65	1.37195		905	1116.66	872.1	1.28043																						900	619.47	503.73	1.22977
	910	679.2	440.71	1.54115		910	751.56	589.8	1.27426		910	937.04	703.6	1.33178		910	670.65	502.55	1.33449		910	1117.23	872.28	1.28082																						905	620.23	503.79	1.23113
	915	674.68	444.59	1.51753		915	751.06	589.49	1.27408		915	939.31	700.99	1.33998		915	660.39	510.36	1.29397		915	1116.68	873.17	1.27888																						910	620.63	504.17	1.23099
	920	671.22	447.84	1.49879		920	749.91	589.1	1.27298		920	949.1	693.52	1.36853		920	658.45	511.43	1.28747		920	1114.66	873.37	1.27627																						915	620.04	502.99	1.23271
	925	665.54	452.55	1.47064		925	749.9	588.81	1.27359		925	953.46	689.69	1.38245		925	658.7	509.99	1.29159		925	1112.51	876.14	1.26979																						920	619.52	502.64	1.23253
	930	661.98	453.85	1.45859		930	749.22	588.28	1.27358		930	944.51	693.67	1.36161		930	664.09	507.13	1.30951		930	1111.59	876.8	1.26778																						925	618.36	502.33	1.23098
	935	657.11	455.17	1.44366		935	749.24	588.43	1.27329		935	938.02	697.3	1.34522		935	662.55	507.75	1.30487		935	1111.08	875.98	1.26839																						930	618.82	502.27	1.23205
	940	655.61	454.99	1.44093		940	746.98	587.43	1.27161		940	933.53	701.51	1.33074		940	660.47	508.58	1.29866		940	1110.66	876.13	1.26769																						935	618.78	501.76	1.23322
	945	657.15	457.23	1.43724		945	747.31	587.48	1.27206		945	931.23	701.74	1.32703		945	659.24	509.68	1.29344		945	1112.39	875.93	1.26995																						940	618.64	500.3	1.23654
	950	654.23	454.9	1.43818		950	747.94	587.17	1.2738		950	929.89	701.12	1.32629		950	660.25	511	1.29207		950	1116.68	869.93	1.28364																						945	617.53	501.22	1.23205
	955	656.38	456.76	1.43703		955	746.79	586.32	1.27369		955	929.5	700.92	1.32611		955	677.16	493.94	1.37094		955	1116.26	867.33	1.28701																						950	618.21	500.56	1.23504
	960	657.09	458.06	1.43451		960	747.08	586.03	1.27482		960	929.66	698.4	1.33113		960	665.71	499.76	1.33206		960	1116.1	867.58	1.28645																						955	616.68	499.91	1.23358
	965	659.71	457.61	1.44164		965	748.54	587.1	1.27498		965	928.71	698.51	1.32956		965	654.15	507.54	1.28886		965	1112.14	870.39	1.27775																						960	615.96	500.81	1.22993
	970	660.18	457.92	1.44169		970	748.12	585.76	1.27718		970	929.05	698.77	1.32955		970	653.22	508.76	1.28395		970	1108.86	873.42	1.26956																						965	616.04	500.59	1.23063
	975	660.73	458.28	1.44176		975	747.6	585.41	1.27705		975	928.68	698.08	1.33033		975	652.61	508.82	1.2826		975	1107.14	874.19	1.26648																						970	616.52	500.17	1.23262
	980	660.28	458.75	1.4393		980	747.09	584.79	1.27754		980	927.04	696.97	1.3301		980	653.44	508.2	1.28579		980	1104.08	875.56	1.261																						975	616.15	500.53	1.231
	985	660.64	458.17	1.44191		985	752.49	589.26	1.27701		985	926.68	697.65	1.32829		985	653.89	507.93	1.28736		985	1104.45	876.79	1.25965																						980	617.45	500.29	1.23418
	990	662.38	457.37	1.44824		990	755.18	590.85	1.27812		990	926.73	696.91	1.32977		990	652.76	507.56	1.28607		990	1104.64	876.27	1.26062																						985	615.97	500.1	1.23169
	995	661.74	456.55	1.44944		995	754.65	591.27	1.27632		995	924.6	695.5	1.3294		995	652.51	507.67	1.2853		995	1104.17	874.2	1.26306																						990	615.91	499.3	1.23355
	1000	666.6	454.71	1.46599		1000	754.91	591.19	1.27693		1000	924.56	696.1	1.3282		1000	651.84	506.83	1.28611		1000	1105.24	874.62	1.26368																						995	616.98	499.11	1.23616
	1005	686.99	439.87	1.5618		1005	755.7	591.5	1.2776		1005	923.86	696.03	1.32733		1005	652.34	507.46	1.2855		1005	1105.24	872.71	1.26645																						1000	614.78	498.87	1.23235
	1010	681.59	440.95	1.54573		1010	755.89	591.27	1.27842		1010	921.69	694.25	1.32761		1010	671.73	490.96	1.3682		1010	1112.13	865.86	1.28442																						1005	615.58	499.08	1.23343
	1015	678.59	447.62	1.516		1015	756.99	590.59	1.28175		1015	920.67	693.55	1.32747		1015	667.41	495.88	1.34591		1015	1114.48	863.25	1.29103																						1010	615.36	499	1.23319
	1020	670.76	451.23	1.48651		1020	754.85	590.32	1.27871		1020	920.12	693.52	1.32674		1020	654.09	502.11	1.30268		1020	1110.2	865.56	1.28264																						1015	614.84	497.76	1.23521
	1025	668.82	456.5	1.4651		1025	753.88	589.77	1.27826		1025	918.92	692.39	1.32717		1025	650.65	506.12	1.28556		1025	1105.28	869.09	1.27177																						1020	613.73	497.63	1.23331
	1030	668.29	458.08	1.45889		1030	755.06	589.95	1.27987		1030	919.01	693.25	1.32565		1030	651.17	505.51	1.28814		1030	1101.2	871.88	1.26302																						1025	614.46	497.4	1.23534
	1035	665.81	459.52	1.44892		1035	754.87	589.26	1.28105		1035	918.09	692.43	1.3259		1035	648.98	504.7	1.28587		1035	1098.51	873.81	1.25715																						1030	613.87	498.09	1.23245
	1040	665.67	460	1.44711		1040	759.53	585.06	1.29821		1040	916.87	691.05	1.32678		1040	648.93	504.5	1.28628		1040	1095.19	875.18	1.25139																						1035	613.16	497.96	1.23134
	1045	663.7	459.16	1.44547		1045	761.52	582.26	1.30787		1045	916.81	690.86	1.32706		1045	648.82	502.53	1.29111		1045	1093.12	874.01	1.2507																						1040	612.98	497.2	1.23286
	1050	662.77	459.93	1.44102		1050	758.92	584.57	1.29825		1050	916.72	691.43	1.32583		1050	647.69	502.71	1.2884		1050	1094.45	872.88	1.25384																						1045	612.67	497.36	1.23184
	1055	659.65	458.83	1.43768		1055	756.53	586.71	1.28944		1055	916.86	691.01	1.32684		1055	646.13	502.18	1.28665		1055	1095.64	870.56	1.25855																						1050	612.27	496.59	1.23295
	1060	661.86	458.9	1.44228		1060	756.24	586.97	1.28838		1060	915.21	690.57	1.3253		1060	646.81	501.91	1.2887		1060	1093.14	870.83	1.25529																						1055	611.79	496.74	1.23161
	1065	666.58	461.61	1.44403		1065	755.31	586.96	1.28682		1065	913.14	690.74	1.32197		1065	645.25	501.8	1.28587		1065	1093.18	870.49	1.25582																						1060	612.75	496.07	1.23521
	1070	669.41	463.32	1.44481		1070	753.88	587.48	1.28324		1070	911.47	690.52	1.31998		1070	643.35	502.19	1.28109		1070	1096.16	867.65	1.26337																						1065	611.03	496	1.23192
	1075	673.03	465.23	1.44666		1075	752.4	587.91	1.27979		1075	911.21	689.25	1.32203		1075	664.05	486.78	1.36417		1075	1110.14	856.63	1.29594																						1070	610.86	495.87	1.2319
	1080	674.23	463.97	1.45318		1080	751.85	587.08	1.28066		1080	909.98	688.39	1.3219		1080	656.57	491.07	1.33702		1080	1107.5	857.11	1.29213																						1075	610.25	495.46	1.23168
	1085	675.39	464.88	1.45283		1085	751.41	588.17	1.27754		1085	921.28	680.94	1.35295		1085	650.07	495.4	1.31221		1085	1103.03	862.53	1.27883																						1080	611.16	494.59	1.23569
	1090	674.22	465.27	1.44909		1090	750.95	587.04	1.27921		1090	931.23	672.47	1.38479		1090	646.1	499.56	1.29334		1090	1097.96	867.59	1.26553																						1085	610.11	495.08	1.23235
	1095	676.67	465.99	1.45211		1095	750.97	587.18	1.27894		1095	924.23	675.36	1.3685		1095	644.91	500.78	1.28781		1095	1094.99	869	1.26006																						1090	609.15	493.93	1.23327
	1100	672.8	464.14	1.44956		1100	751.57	586.96	1.28045		1100	917.96	680.64	1.34867		1100	643.7	501.32	1.28401		1100	1092.28	872.83	1.25142																						1095	610.97	495.39	1.23331
	1105	671.39	464.08	1.44671		1105	750.4	587.12	1.2781		1105	910.02	685.13	1.32824		1105	645.07	500.85	1.28795		1105	1090.66	874.32	1.24744																						1100	610.55	494.94	1.23358
	1110	671.06	463.83	1.44678		1110	749.9	586.87	1.2778		1110	906.2	686.48	1.32007		1110	646.21	499.2	1.29449		1110	1090.95	874.05	1.24816																						1105	610.76	494.76	1.23446
	1115	668.09	462.53	1.44443		1115	764.16	591.39	1.29214		1115	905.18	686.65	1.31826		1115	644.16	499.32	1.29007		1115	1090.03	874.52	1.24643																						1110	609.76	494.31	1.23356
	1120	667.89	463.71	1.44032		1120	749.31	587.18	1.27612		1120	905.13	686.87	1.31776		1120	643.96	498.62	1.29148		1120	1089.27	874.63	1.24541																						1115	610.52	494.86	1.23372
	1125	666.51	462.35	1.44157		1125	750.42	587.7	1.27688		1125	904.29	686.65	1.31696		1125	642.49	499.02	1.2875		1125	1089.85	875.19	1.24527																						1120	609.1	494.31	1.23222
	1130	667.57	463.55	1.44013		1130	751.37	587.27	1.27943		1130	903.75	686.08	1.31727		1130	642.95	500.4	1.28487		1130	1091.56	874.89	1.24765																						1125	609.97	493.84	1.23516
	1135	663.2	460.37	1.44058		1135	750.38	587.63	1.27696		1135	903.69	685.68	1.31795		1135	660.54	484.62	1.36301		1135	1090.43	875.43	1.24559																						1130	608.82	493.35	1.23405
	1140	663.48	460.54	1.44066		1140	749.22	586.16	1.27818		1140	902.33	684.86	1.31754		1140	653.47	486.46	1.34332		1140	1091.17	874.07	1.24838																						1135	608.8	493.37	1.23396
	1145	661.98	460.13	1.43868		1145	748.13	585.2	1.27842		1145	899.39	683.71	1.31546		1145	643.9	492.31	1.30792		1145	1091.22	873.3	1.24954																						1140	610.25	494.14	1.23497
	1150	661.29	459.25	1.43993		1150	748.11	585.55	1.27762		1150	897.63	683.19	1.31388		1150	637.02	496.32	1.28349		1150	1092.56	872.15	1.25272																						1145	609.55	493.24	1.23581
	1155	660.37	458.97	1.43881		1155	747	585.76	1.27527		1155	895.92	682.66	1.3124		1155	638.25	497.58	1.28271		1155	1113.39	853.35	1.30473																						1150	609.02	493.67	1.23366
	1160	659.91	457.37	1.44284		1160	747.45	584.91	1.27789		1160	895.8	681.56	1.31434		1160	638.97	495.73	1.28895		1160	1112.03	854.34	1.30162																						1155	610.76	494.49	1.23513
	1165	656.27	457.92	1.43315		1165	747.16	585.11	1.27696		1165	894.62	680.43	1.31479		1165	636.19	495.88	1.28295		1165	1106.92	858.34	1.28961																						1160	609.36	493.68	1.23432
	1170	655.69	457.56	1.43301		1170	746.44	584.8	1.2764		1170	894.23	680.59	1.3139		1170	641.03	493.36	1.29931		1170	1101.67	862.68	1.27703																						1165	609.83	493.08	1.23678
	1175	651.93	456.6	1.42779		1175	746.43	584.54	1.27695		1175	893.19	680.61	1.31234		1175	639.96	494.85	1.29324		1175	1095.92	865.29	1.26653																						1170	610.06	493.83	1.23536
	1180	651.36	455.79	1.42908		1180	747.08	584.5	1.27815		1180	892.25	680.12	1.3119		1180	637.01	496.31	1.28349		1180	1092.23	869.92	1.25555																						1175	609.61	493.19	1.23606
	1185	650.06	454.63	1.42987		1185	751.99	585.09	1.28526		1185	890.98	678.81	1.31256		1185	636.06	497.05	1.27967		1185	1090.32	870.82	1.25206																						1180	610.3	494.48	1.23423
	1190	648.55	454.2	1.4279		1190	751.72	584.33	1.28646		1190	891.41	677.98	1.3148		1190	633.16	495.82	1.277		1190	1089.32	871.82	1.24948																						1185	609.55	492.58	1.23746
	1195	647.12	454.15	1.4249		1195	751.71	584.48	1.28612		1195	896.49	672.65	1.33277		1195	632.57	495.74	1.27601		1195	1088.67	871.18	1.24965																						1190	608.37	492.43	1.23544
	1200	647.09	452.68	1.42946		1200	751.98	584.59	1.28634		1200	911.32	660.19	1.38039		1200	651.78	481.95	1.35238		1200	1089.42	871.04	1.25071																						1195	608.46	492.27	1.23603
	1205	648.85	452.99	1.43237		1205	752.76	585.05	1.28666		1205	907.11	663.42	1.36732		1205	649.08	480.14	1.35186		1205	1089.9	867.37	1.25656																						1200	608.43	492.06	1.2365
	1210	649.24	453.06	1.43301		1210	752.3	585.34	1.28524		1210	901.67	666.2	1.35345		1210	639.48	486.91	1.31334		1210	1105.25	854.82	1.29296
	1215	652.55	454.12	1.43695		1215	751.77	585.43	1.28413		1215	891.33	671.29	1.32779		1215	631.19	491.78	1.28348		1215	1105.18	852.82	1.29591
	1220	654.02	453.86	1.44102		1220	751.42	585.02	1.28443		1220	887.39	674.57	1.31549		1220	628.81	492.6	1.27651		1220	1099.38	856.65	1.28335
	1225	655.7	452.22	1.44996		1225	753.12	586.01	1.28517		1225	886.68	675.03	1.31354		1225	627.84	492.64	1.27444		1225	1093.73	862.47	1.26814
	1230	679.38	435.63	1.55953		1230	754.87	587.2	1.28554		1230	884.56	674.66	1.31112		1230	628.24	491.71	1.27766		1230	1090.19	865.53	1.25956
	1235	677.7	434.38	1.56015		1235	755.15	587.49	1.28538		1235	882.82	674.01	1.3098		1235	625.77	491.22	1.27391		1235	1088.15	867.24	1.25473
	1240	668.46	439.88	1.51964		1240	756.15	587.15	1.28783		1240	883.75	674.22	1.31077		1240	630.35	487.41	1.29326		1240	1086.92	868.37	1.25168
	1245	658.57	442.06	1.48978		1245	756.2	587.82	1.28645		1245	882.54	673.38	1.31061		1245	629.03	485.72	1.29505		1245	1087.8	869.76	1.25069
	1250	649.6	445.23	1.45902		1250	753.65	588.35	1.28096		1250	883.59	673.84	1.31128		1250	626.24	486.74	1.2866		1250	1088.55	870.52	1.25046
	1255	643.32	447.24	1.43842		1255	758.71	587.32	1.29182		1255	881.89	673.26	1.30988		1255	624.15	487.97	1.27907		1255	1087.59	868.72	1.25195
	1260	635.59	445.56	1.4265		1260	762.85	589.7	1.29362		1260	882.03	672.4	1.31176		1260	623.35	488.07	1.27717		1260	1088.46	868.73	1.25293
	1265	630.32	444.01	1.41961		1265	765.9	588.47	1.30151		1265	882.98	672.3	1.31337		1265	640.32	473.49	1.35234		1265	1090.9	867.99	1.25681
	1270	628.08	443.21	1.41712		1270	772.72	583.54	1.32419		1270	883.94	670.31	1.3187		1270	632.75	478.96	1.32109		1270	1105.92	854.04	1.29493
	1275	624.38	441.95	1.41278		1275	773.28	583.59	1.32504		1275	885.7	667.57	1.32675		1275	624.31	485.14	1.28687		1275	1102.94	854.36	1.29095
	1280	621.89	440.86	1.41063		1280	771.3	584.84	1.31882		1280	901.6	656.26	1.37385		1280	622.42	487.97	1.27553		1280	1096.78	859.04	1.27675
	1285	621.84	441.46	1.4086		1285	770.04	586.53	1.31287		1285	897.81	656.06	1.36849		1285	620.1	487.57	1.27182		1285	1089.49	863.69	1.26144
	1290	623.41	442	1.41043		1290	766.66	589.33	1.3009		1290	891.71	660.21	1.35065		1290	620.17	488.46	1.26964		1290	1088.87	865.74	1.25773
	1295	620.64	440.32	1.40952		1295	765.14	590.13	1.29656		1295	884.51	665.39	1.32931		1295	620.83	489.75	1.26765		1295	1086.66	866.23	1.25447
	1300	620.04	440.48	1.40765		1300	764.83	590.47	1.29529		1300	880.89	668.54	1.31763		1300	622.11	489.42	1.27112		1300	1088.08	866.35	1.25594
	1305	614.92	438.04	1.4038		1305	764.89	590.45	1.29544		1305	879.71	669.46	1.31406		1305	621.56	489.56	1.26963		1305	1089.62	865.13	1.25949
	1310	614.39	438.06	1.40252		1310	764.47	591.06	1.29339		1310	878.96	671.09	1.30975		1310	620.92	489.69	1.26799		1310	1095.03	861.04	1.27175
	1315	614.71	438.11	1.4031		1315	764.08	591.09	1.29266		1315	877.9	671.23	1.3079		1315	622.17	487.91	1.27517		1315	1101.14	854.39	1.2888
	1320	617.17	439.16	1.40534		1320	763.58	590.63	1.29282		1320	878.25	671.14	1.30859		1320	621.26	488.11	1.27279		1320	1100.19	857.12	1.28359
	1325	613.57	435.92	1.40753		1325	763.14	589.98	1.2935		1325	877.87	670.97	1.30836		1325	640.33	471.31	1.35862		1325	1098.54	857.81	1.28063
	1330	607.86	433.45	1.40238		1330	762.3	589.97	1.2921		1330	876.34	670.11	1.30776		1330	636.17	472.54	1.34628		1330	1094.61	861.46	1.27065
	1335	606.97	430.59	1.40962		1335	761.43	589.17	1.29238		1335	876.65	668.62	1.31113		1335	624.76	479.02	1.30425		1335	1091.94	865.15	1.26214
	1340	604.94	430.82	1.40416		1340	761.45	589.19	1.29237		1340	875.83	666.17	1.31472		1340	619.77	482.61	1.2842		1340	1086.91	868.04	1.25214
	1345	601.13	429.26	1.40039		1345	761.99	589.43	1.29276		1345	878.17	663.73	1.32308		1345	617.57	484.93	1.27352		1345	1087.09	870.74	1.24847
	1350	597.6	427.84	1.39678		1350	761.27	588.23	1.29417		1350	890.74	654.48	1.36099		1350	616.95	484.43	1.27356		1350	1087.32	872.1	1.24678
	1355	593.85	427.1	1.39042		1355	761.38	589.04	1.29258		1355	890.68	652.14	1.36578		1355	615.24	484.67	1.2694		1355	1087.46	873.09	1.24553
	1360	592	424.56	1.39438		1360	761.43	588.87	1.29304		1360	883.15	657.7	1.34279		1360	614.04	482.89	1.27159		1360	1088.14	870.92	1.24941
	1365	586.13	424.43	1.38098		1365	761.95	589.19	1.29322		1365	876.07	663.04	1.32129		1365	612.54	481.21	1.27292		1365	1087.96	870.9	1.24924
	1370	588.57	424.3	1.38716		1370	761.39	588.4	1.294		1370	873.71	665.36	1.31314		1370	612.63	479.73	1.27703		1370	1087.76	870.62	1.24941
	1375	583.67	422.41	1.38176		1375	760.44	588.53	1.2921		1375	872.4	665.09	1.3117		1375	627.48	466.5	1.34508		1375	1101.45	859.6	1.28135
	1380	583.53	421.38	1.38481		1380	760.28	586.97	1.29526		1380	870.92	665.88	1.30792		1380	619.95	469.38	1.32078		1380	1104.06	854.84	1.29154
	1385	584.64	419.93	1.39223		1385	763.97	584.31	1.30747		1385	871.44	667.05	1.30641		1385	613.58	474.13	1.29412		1385	1096.46	859.62	1.27552
	1390	595.41	411.56	1.44671		1390	763.98	584.57	1.30691		1390	872.21	667.04	1.30758		1390	608.22	479.45	1.26858		1390	1092.04	865.62	1.26157
	1395	605.1	401.42	1.5074		1395	762.99	584.77	1.30477		1395	871.7	667.36	1.30619		1395	607.1	480.09	1.26455		1395	1085.96	868.43	1.25049
	1400	603.54	405.48	1.48846		1400	761.24	585.12	1.301		1400	872.2	666.32	1.30898		1400	607.87	480.36	1.26545		1400	1084.02	870.53	1.24524
	1405	593.29	410.19	1.44638		1405	760.86	585.58	1.29933		1405	873.45	666.34	1.31082		1405	607.6	479.7	1.26662		1405	1087.39	869.3	1.25088
	1410	587.4	415.72	1.41297		1410	760.32	586.6	1.29615		1410	872.52	666.93	1.30826		1410	607.86	479.85	1.26677		1410	1088.5	868.86	1.25279
	1415	581.34	418.02	1.3907		1415	760.53	586.96	1.29571		1415	873.39	666.81	1.3098		1415	611.3	479.25	1.27553		1415	1088.34	870.9	1.24967
	1420	577.31	417.9	1.38145		1420	760.87	587.91	1.29419		1420	874.97	665.12	1.31551		1420	613.2	477.93	1.28303		1420	1086.14	870.63	1.24753
	1425	574.33	417.04	1.37716		1425	760.98	588.5	1.29308		1425	873.8	664.12	1.31573		1425	612.42	479.16	1.27811		1425	1084.55	871.41	1.24459
	1430	571.79	416.47	1.37294		1430	761.01	588.64	1.29283		1430	872.47	665.42	1.31116		1430	611.13	480.5	1.27186		1430	1083.15	871.01	1.24356
	1435	571.21	415.95	1.37327		1435	761.96	588.48	1.29479		1435	871.75	663.62	1.31363		1435	609.7	482.31	1.26412		1435	1084.07	869.98	1.24609
	1440	569.91	415.6	1.37129		1440	763.04	587.96	1.29778		1440	877.62	659.12	1.3315		1440	611.24	480.92	1.27098		1440	1100.43	854.41	1.28794
	1445	571.98	416.19	1.37432		1445	763.22	588.79	1.29625		1445	887.36	647.32	1.37082		1445	613.01	480.77	1.27506		1445	1103.09	848.06	1.30072
	1450	571.46	416.19	1.37307		1450	762.43	588.53	1.29548		1450	880.38	652.94	1.34833		1450	612.11	480.68	1.27343		1450	1093.18	855.55	1.27775
	1455	571.52	416.32	1.37279		1455	761.69	588.48	1.29433		1455	872.77	659.62	1.32314		1455	630.06	465.93	1.35226		1455	1084.24	863.35	1.25585
	1460	570.88	415.66	1.37343		1460	761.1	587.76	1.29492		1460	867.38	663.41	1.30746		1460	622.32	467.68	1.33065		1460	1080.38	867.3	1.24568
	1465	570.77	416.6	1.37007		1465	760.49	587.75	1.2939		1465	865.2	663.3	1.30439		1465	612.68	474.26	1.29187		1465	1080.78	868.03	1.2451
	1470	571.92	415.76	1.3756		1470	760.4	587.08	1.29522		1470	865.83	663.18	1.30557		1470	607.86	478.31	1.27085		1470	1080.84	868.46	1.24455
	1475	571.4	415.32	1.37581		1475	767.49	582.06	1.31858		1475	866.56	663.51	1.30602		1475	608.35	477.6	1.27376		1475	1079.74	868.3	1.24351
	1480	570.81	416.51	1.37046		1480	768.38	578.4	1.32846		1480	866.44	663.26	1.30634		1480	606.9	477.25	1.27166		1480	1078.28	867.04	1.24363
	1485	568.72	415.62	1.36837		1485	766.65	578.41	1.32544		1485	866.34	662.62	1.30745		1485	606.44	475.11	1.27642		1485	1077.52	867.75	1.24174
	1490	568.51	414.63	1.37113		1490	769.72	582.38	1.32168		1490	864.63	661.31	1.30745		1490	607.2	473.74	1.28172		1490	1076.91	868.72	1.23965
	1495	566.74	414.05	1.36877		1495	763.17	584.17	1.30642		1495	863.72	661.4	1.3059		1495	609.45	469.94	1.29687		1495	1078.36	867.36	1.24327
	1500	566.1	413.29	1.36974		1500	759.91	585.97	1.29684		1500	864.66	659.16	1.31176		1500	617.6	462.23	1.33613		1500	1099.47	850.31	1.29302
	1505	565.15	412.28	1.37079		1505	756.9	585.47	1.29281		1505	867.99	655.17	1.32483		1505	609.88	468.21	1.30258		1505	1100.72	844.17	1.30391
	1510	563.69	411	1.37151		1510	754.14	584.19	1.29092		1510	881.39	642.99	1.37077		1510	603.5	475.1	1.27026		1510	1092	851.29	1.28276
	1515	561.2	410.72	1.36638		1515	752.98	584.73	1.28774		1515	871.63	647.89	1.34534		1515	600.91	476.95	1.2599		1515	1082.74	860.43	1.25837
	1520	562.39	410.06	1.37148		1520	751.7	582.35	1.2908		1520	864.65	654.57	1.32094		1520	600.43	475.46	1.26284		1520	1076.92	864.61	1.24556
	1525	563.44	411.63	1.3688		1525	748.87	581.51	1.2878		1525	860.77	656.9	1.31035		1525	600.72	474.93	1.26486		1525	1075.83	865.38	1.24319
	1530	562.61	412.17	1.365		1530	748.99	581.55	1.28792		1530	860.38	656.76	1.31004		1530	601.74	475.74	1.26485		1530	1074.41	864.64	1.24261
	1535	564.65	411.74	1.37138		1535	745.5	579.9	1.28557		1535	860.07	656.22	1.31064		1535	605.24	473.78	1.27747		1535	1075.2	865.22	1.24269
	1540	562.84	411.22	1.36871		1540	744.54	576.97	1.29043		1540	859.13	656.52	1.30861		1540	620.64	461.33	1.34533		1540	1073.34	865.28	1.24045
	1545	562.63	410.43	1.37083		1545	741.15	575.66	1.28748		1545	859.64	655.68	1.31107		1545	616.56	463.23	1.331		1545	1072.76	865.84	1.23898
	1550	560.11	409.22	1.36873		1550	738.53	575.08	1.28422		1550	860.07	655.37	1.31234		1550	604.46	471.44	1.28216		1550	1073.73	864.35	1.24224
	1555	556.79	408.28	1.36375		1555	744.31	578.16	1.28738		1555	858.72	653.91	1.31321		1555	601.3	475.96	1.26334		1555	1077.83	860.43	1.25266
	1560	555.03	408.3	1.35937		1560	744.74	579.59	1.28494		1560	858.52	653.08	1.31457		1560	600.34	475.79	1.26178		1560	1099.14	840.78	1.30729
	1565	557.15	407.64	1.36677		1565	745.08	580.05	1.28451		1565	859.12	651.36	1.31896		1565	602.16	474.79	1.26827		1565	1091.92	844.05	1.29367
	1570	557.64	408.42	1.36536		1570	742.93	578.86	1.28344		1570	866.02	645.33	1.34198		1570	601.37	474.59	1.26714		1570	1082.51	852.48	1.26984
	1575	559.31	407.55	1.37237		1575	739.92	577.37	1.28154		1575	868.97	642.39	1.35271		1575	600.47	474.75	1.26481		1575	1074.5	858.9	1.25102
	1580	564.74	404.41	1.39645		1580	741.27	577.89	1.28272		1580	864.61	646.01	1.33838		1580	600.48	474.38	1.26582		1580	1071.62	860.95	1.24469
	1585	583.54	389.76	1.49718		1585	739.6	576.89	1.28205		1585	858.09	651.03	1.31805		1585	607.66	469.44	1.29444		1585	1071.46	860.65	1.24494
	1590	576.13	392.46	1.468		1590	741.06	577.17	1.28395		1590	854.84	652.2	1.3107		1590	619.06	457.63	1.35275		1590	1070.63	860.55	1.24412
	1595	571.09	397.92	1.43519		1595	739.75	576.64	1.28286		1595	854.33	652.29	1.30974		1595	611.69	464.12	1.31796		1595	1071.99	860.78	1.24537
	1600	565.63	403.08	1.40327		1600	738.33	575.67	1.28256		1600	855.6	652.91	1.31044		1600	600.57	470.58	1.27623		1600	1071.13	860.03	1.24546
	1605	559.51	407.4	1.37337		1605	736.12	575.05	1.2801		1605	853.96	652.1	1.30955		1605	596.63	473.34	1.26047		1605	1070.3	860.96	1.24315
	1610	557.36	407.08	1.36917		1610	736.1	574.73	1.28078		1610	852.11	652.89	1.30514		1610	597.39	473.14	1.26261		1610	1075.09	856.56	1.25513
	1615	556.64	407.13	1.36723		1615	734.93	574.29	1.27972		1615	852.49	652.36	1.30678		1615	596.57	474.07	1.2584		1615	1092.53	840.38	1.30004
	1620	555.44	407.16	1.36418		1620	735.07	574.33	1.27987		1620	853.24	652.34	1.30797		1620	595.94	473.96	1.25736		1620	1086.8	842.78	1.28954
	1625	556.53	407.59	1.36542		1625	736.23	575.45	1.2794		1625	854.15	652.35	1.30934		1625	596.26	472.44	1.26209		1625	1080.13	849.75	1.27112
	1630	555.92	408.29	1.36158		1630	738	575.93	1.28141		1630	854.49	652.3	1.30996		1630	595.39	473.18	1.25827		1630	1072.51	857.24	1.25112
	1635	558.4	408.22	1.36789		1635	741.36	577.49	1.28376		1635	855.44	651.25	1.31354		1635	601.38	470.19	1.27901		1635	1069.79	858.91	1.24552
	1640	558.8	408.65	1.36743		1640	741.73	578.73	1.28165		1640	853.77	651.31	1.31085		1640	612.18	459.61	1.33196		1640	1068.92	860.83	1.24173
	1645	559.02	408.26	1.36927		1645	744.16	579.52	1.2841		1645	851.34	652	1.30574		1645	605.96	461.68	1.31251		1645	1069.06	861.35	1.24114
	1650	559.25	408.69	1.3684		1650	743.04	579.3	1.28265		1650	850.52	651.72	1.30504		1650	599.16	467.52	1.28157		1650	1069.7	860.54	1.24306
	1655	559.47	409.17	1.36733		1655	741.34	578.25	1.28204		1655	851.25	651.9	1.3058		1655	595.82	470.28	1.26695		1655	1070.51	859.56	1.24542
	1660	560.67	409.34	1.36969		1660	742.61	579.28	1.28195		1660	851.02	651.31	1.30663		1660	594.78	470.15	1.26509		1660	1067.82	858.2	1.24426
	1665	561.17	409.45	1.37055		1665	742.19	579.09	1.28165		1665	851.22	649.04	1.31151		1665	597.11	467.77	1.2765		1665	1067.58	858.46	1.2436
	1670	561.58	410.14	1.36924		1670	743.75	579.31	1.28385		1670	869.54	636.15	1.36688		1670	596.75	468.34	1.27418		1670	1068.08	858.25	1.24449
	1675	561.69	409.51	1.37161		1675	747.1	579.82	1.2885		1675	866.24	636.96	1.35996		1675	594.35	468.69	1.26811		1675	1083.33	845.02	1.28202
	1680	562.04	409.57	1.37227		1680	748.15	580.64	1.28849		1680	861.61	639.51	1.3473		1680	593.08	469.83	1.26233		1680	1086.44	838.41	1.29583
	1685	562	409.82	1.37133		1685	747.57	580.68	1.2874		1685	856.67	642.39	1.33357		1685	591.34	469.42	1.25972		1685	1079.3	844.48	1.27806
	1690	563.01	409.78	1.37393		1690	747.38	581.07	1.28621		1690	852.14	646.23	1.31863		1690	590.8	470.02	1.25697		1690	1073.87	851.52	1.26112
	1695	562.42	409.53	1.37333		1695	747.36	580.14	1.28824		1695	847.74	646.94	1.31038		1695	590.48	470.34	1.25543		1695	1068.01	855.66	1.24817
	1700	563.05	409.16	1.37611		1700	746.57	579.8	1.28763		1700	846.8	648.52	1.30574		1700	591.4	469.17	1.26052		1700	1067.7	855.99	1.24733
	1705	561.49	410.52	1.36775		1705	743.08	578.34	1.28485		1705	848.34	648.85	1.30745		1705	589.94	469.34	1.25696		1705	1065.31	856.68	1.24353
	1710	562.88	409.63	1.37412		1710	743.66	578.72	1.28501		1710	848.44	647.15	1.31104		1710	591.01	469.24	1.2595		1710	1064.45	856.5	1.24279
	1715	562.86	410.53	1.37106		1715	743.5	578.32	1.28562		1715	847.08	648.18	1.30686		1715	591.03	468.55	1.2614		1715	1063.14	857.65	1.2396
	1720	563.38	409.88	1.3745		1720	742.39	578.17	1.28403		1720	847.82	648.21	1.30794		1720	608.06	455.73	1.33425		1720	1062.31	856.57	1.24019
	1725	565.63	412.16	1.37236		1725	742.63	578.65	1.28338		1725	846.46	648.15	1.30596		1725	603.57	457.47	1.31937		1725	1062.84	855.08	1.24297
	1730	566.7	412.01	1.37545		1730	743.23	579.36	1.28285		1730	847.53	647.57	1.30879		1730	596.36	462.89	1.28834		1730	1082.31	839.84	1.28871
	1735	567.07	411.93	1.37662		1735	743.36	579.64	1.28245		1735	848.94	647	1.31212		1735	591.26	467.38	1.26505		1735	1079.99	838.67	1.28774
	1740	568.31	412.43	1.37796		1740	743.8	578.31	1.28616		1740	857.66	640.61	1.33882		1740	587.71	468.44	1.25461		1740	1072.79	843.12	1.2724
	1745	569.26	412.54	1.37989		1745	745.68	577.38	1.29149		1745	861.48	635.18	1.35628		1745	588.09	467.42	1.25816		1745	1068.32	850.41	1.25624
	1750	569.2	413.41	1.37684		1750	745.59	577.77	1.29046		1750	858.25	638.97	1.34318		1750	587.59	467.53	1.2568		1750	1062.93	855.04	1.24313
	1755	570.67	413.03	1.38167		1755	742.57	577.88	1.28499		1755	851.18	643.95	1.32181		1755	587.42	467.57	1.25633		1755	1062.09	855.48	1.24151
	1760	569.69	413.12	1.37899		1760	741.85	578.29	1.28283		1760	848.12	647.33	1.31018		1760	586.07	467.83	1.25274		1760	1061.95	855.88	1.24077
	1765	573.88	415.17	1.38228		1765	742.14	579.48	1.2807		1765	848.81	648.05	1.30979		1765	586.85	465.77	1.25996		1765	1061.93	857.03	1.23908
	1770	573.23	414.51	1.38291		1770	742.6	578.14	1.28446		1770	849.48	647.59	1.31176		1770	589.24	464.18	1.26942		1770	1060.17	855.75	1.23888
	1775	571.84	414.58	1.37932		1775	743.9	577.87	1.28731		1775	849.82	646.69	1.31411		1775	586.84	464.31	1.2639		1775	1059.47	855.47	1.23847
	1780	572.48	414.95	1.37964		1780	743.76	578.04	1.28669		1780	848.22	647.49	1.31001		1780	584.72	465.04	1.25735		1780	1057.61	855.11	1.23681
	1785	574.16	415.03	1.38342		1785	742.43	577.69	1.28517		1785	846.96	646.61	1.30985		1785	583.01	465.7	1.2519		1785	1057.51	855.03	1.23681
	1790	572.71	414.98	1.38009		1790	741.02	577.89	1.28229		1790	847.53	644.81	1.31439		1790	582.58	465.49	1.25154		1790	1057.88	855.3	1.23685
	1795	575.44	415.76	1.38407		1795	740.94	578.09	1.2817		1795	851.36	642.76	1.32454		1795	582.16	465.14	1.25158		1795	1056.46	854.68	1.23609
	1800	575.88	415.8	1.38499		1800	740.48	577.5	1.28222		1800	864.54	633.45	1.36481		1800	583.8	464.87	1.25583		1800	1058.55	853.28	1.24057
											1805	858.22	637.24	1.34678							1805	1080.63	831.71	1.29929
											1810	848.95	642.4	1.32153							1810	1075.41	832.72	1.29144
											1815	846.66	645.39	1.31186							1815	1065.9	839.81	1.26922
											1820	844.18	645.78	1.30723							1820	1057.37	848.23	1.24656
											1825	843.78	646.8	1.30455							1825	1052.96	850.72	1.23773
											1830	844.3	646.6	1.30575

## Sheet: Figure 2
	Figure 2a																																				Figure 2b
	Rice WT					Rice WT					Rice WT					Rice pollux					Rice pollux					Rice d14l					Rice d14l						Barley					Barley					Maize
	LCOs					CO4					SmLCO					LCOs					CO4					LCOs					CO4						CO4					SmLCO					CO4
	Time (sec)	YFP	CFP	Ratio		Time (sec)	YFP	CFP	Ratio		Time (sec)	YFP	CFP	Ratio		Time (sec)	YFP	CFP	Ratio		Time (sec)	YFP	CFP	Ratio		Time (sec)	YFP	CFP	Ratio		Time (sec)	YFP	CFP	Ratio			Time (sec)	YFP	CFP	Ratio		Time (sec)	YFP	CFP	Ratio		Time (sec)	YFP	CFP
	0	3880.73	3691.54	1.05125		0	3880.73	3691.54	1.05125		0	6520.42	5623.89	1.15941		0	4963.85	4735.63	1.04819		0	5221.08	4638.31	1.12564		0	4663.89	4201.97	1.10993		0	3763.36	3621.92	1.03905			0	755.47	681.11	1.10917		0	1171.54	872.66	1.34249		0	1056.62	882.98
	5	3878.85	3687.99	1.05175		5	3878.85	3687.99	1.05175		5	6508.51	5622.58	1.15757		5	4958.73	4735.15	1.04722		5	5228.01	4634.52	1.12806		5	4655.41	4189.39	1.11124		5	3764.01	3616.61	1.04076			5	754.91	679.52	1.11095		5	1169.92	872.08	1.34153		5	1055.83	882.84
	10	3876.71	3689.34	1.05079		10	3876.71	3689.34	1.05079		10	6508.68	5619.66	1.1582		10	4956.2	4748.97	1.04364		10	5230.1	4633.53	1.12875		10	4653.93	4187.46	1.1114		10	3766.11	3614	1.04209			10	764.51	670.1	1.14089		10	1170.75	871.52	1.34334		10	1057.16	883.94
	15	3875.15	3684.35	1.05179		15	3875.15	3684.35	1.05179		15	6511.11	5621.85	1.15818		15	4959.81	4759.47	1.04209		15	5241.15	4635.62	1.13063		15	4654.73	4183.75	1.11257		15	3764.08	3612.21	1.04204			15	761.34	670.41	1.13563		15	1168.06	870.45	1.3419		15	1055.05	881.84
	20	3874.63	3686.09	1.05115		20	3874.63	3686.09	1.05115		20	6502.7	5618.85	1.1573		20	4964.78	4772.69	1.04025		20	5242.03	4632.55	1.13156		20	4655.39	4184.28	1.11259		20	3765.81	3610.05	1.04315			20	757.72	674.16	1.12395		20	1166.55	869.33	1.3419		20	1049.25	876.65
	25	3875.34	3683.46	1.05209		25	3875.34	3683.46	1.05209		25	6504.3	5613.58	1.15867		25	4965.37	4787.97	1.03705		25	5250.99	4624.52	1.13547		25	4655.66	4184.25	1.11266		25	3765.9	3606.23	1.04428			25	754.4	675.31	1.11712		25	1166.4	868.46	1.34307		25	1047.69	874.33
	30	3872.96	3685.88	1.05076		30	3872.96	3685.88	1.05076		30	6506.56	5614.77	1.15883		30	4974.23	4799.9	1.03632		30	5257.7	4625.27	1.13673		30	4655.19	4183.98	1.11262		30	3767.44	3604.12	1.04531			30	752.01	675.28	1.11363		30	1166.05	867.76	1.34375		30	1045.46	875.2
	35	3874.6	3682.79	1.05208		35	3874.6	3682.79	1.05208		35	6510.61	5618.86	1.15871		35	4974.23	4811.27	1.03387		35	5265.81	4622.84	1.13909		35	4658.16	4182.89	1.11362		35	3765.91	3601.09	1.04577			35	751.63	675.62	1.1125		35	1165.77	867.11	1.34443		35	1046.31	878.06
	40	3874.33	3681.52	1.05237		40	3874.33	3681.52	1.05237		40	6502.55	5618.82	1.15728		40	4981.71	4822.76	1.03296		40	5269.46	4619.01	1.14082		40	4654.56	4180.86	1.1133		40	3765.6	3601.1	1.04568			40	750.02	675.48	1.11035		40	1164.12	865.79	1.34458		40	1046.25	878.58
	45	3878.17	3674.4	1.05546		45	3878.17	3674.4	1.05546		45	6508.71	5618.49	1.15844		45	4986.62	4833.93	1.03159		45	5276.17	4614.33	1.14343		45	4653.42	4181.21	1.11294		45	3766.8	3600.28	1.04625			45	748.53	675.06	1.10883		45	1162.81	864.44	1.34516		45	1042.98	877.08
	50	3881.35	3673.53	1.05657		50	3881.35	3673.53	1.05657		50	6514.8	5624.91	1.15821		50	4981.08	4851.05	1.0268		50	5283.21	4613.35	1.1452		50	4657.82	4184.34	1.11316		50	3767.66	3598.36	1.04705			50	748.53	674.74	1.10936		50	1161.28	863.3	1.34516		50	1041.8	872.54
	55	3873.74	3676.25	1.05372		55	3873.74	3676.25	1.05372		55	6515.47	5623.06	1.15871		55	4987.02	4865.26	1.02503		55	5274.45	4609.1	1.14436		55	4653.87	4182.84	1.11261		55	3765.53	3597.9	1.04659			55	748.33	674.77	1.10901		55	1162.65	863.59	1.3463		55	1047.18	869.64
	60	3870.11	3677.72	1.05231		60	3870.11	3677.72	1.05231		60	6510.68	5614.59	1.1596		60	4997.57	4882.23	1.02362		60	5277.12	4612.02	1.14421		60	4654.67	4184.34	1.1124		60	3768.6	3598.01	1.04741			60	747.72	673.39	1.11038		60	1161.79	862.87	1.34643		60	1048.27	865.87
	65	3871.56	3680.74	1.05184		65	3871.56	3680.74	1.05184		65	6512.37	5618.73	1.15905		65	5002.6	4908.32	1.01921		65	5279.04	4616.81	1.14344		65	4656.47	4183.38	1.11309		65	3770.9	3596.42	1.04851			65	747.97	673.75	1.11016		65	1160.86	863.48	1.3444		65	1039.71	873.65
	70	3868.71	3678.82	1.05162		70	3868.71	3678.82	1.05162		70	6515.38	5617.27	1.15988		70	5011.85	4932.44	1.0161		70	5288.61	4609.36	1.14736		70	4658.56	4184.56	1.11327		70	3769.07	3594.59	1.04854			70	747.95	673.16	1.1111		70	1161.09	860.25	1.34971		70	1035.88	873.29
	75	3868.44	3677.38	1.05196		75	3868.44	3677.38	1.05196		75	6510.98	5609.8	1.16064		75	5021.64	4959.66	1.0125		75	5289.02	4606.17	1.14825		75	4655.94	4185.37	1.11243		75	3772.37	3590.1	1.05077			75	748.71	672.44	1.11342		75	1176.6	847.47	1.38837		75	1033.03	871.04
	80	3867.56	3675.82	1.05216		80	3867.56	3675.82	1.05216		80	6506.91	5614.57	1.15893		80	5033.5	4994.99	1.00771		80	5286.68	4605.32	1.14795		80	4656.6	4184.34	1.11286		80	3802.72	3564.21	1.06692			80	755.6	666.05	1.13445		80	1179.92	840.17	1.40438		80	1034.75	871.77
	85	3866.18	3677.98	1.05117		85	3866.18	3677.98	1.05117		85	6503.13	5614.67	1.15824		85	5048.84	5029.35	1.00388		85	5285.32	4608.35	1.1469		85	4658.58	4184.23	1.11337		85	3785.17	3567.99	1.06087			85	754.48	665.09	1.1344		85	1176.12	841.58	1.39751		85	1032.61	870.31
	90	3866.36	3676.1	1.05176		90	3866.36	3676.1	1.05176		90	6507.1	5613.81	1.15912		90	5055.83	5064.42	0.998304		90	5275.77	4609.42	1.14456		90	4657.97	4182.88	1.11358		90	3768.93	3582.65	1.052			90	749.91	669.11	1.12076		90	1171.13	841.98	1.39092		90	1032.2	869.35
	95	3863.88	3675.19	1.05134		95	3863.88	3675.19	1.05134		95	6499.1	5614.52	1.15755		95	5073.63	5110.29	0.992826		95	5274.67	4609.83	1.14422		95	4660.89	4183.32	1.11416		95	3766.55	3586.46	1.05021			95	747.8	668.83	1.11807		95	1166.74	844.24	1.382		95	1033.53	869.92
	100	3863.73	3676.43	1.05095		100	3863.73	3676.43	1.05095		100	6499.49	5613.48	1.15784		100	5090.46	5149.58	0.988519		100	5272.07	4609.26	1.1438		100	4659.02	4183.9	1.11356		100	3765.08	3584.5	1.05038			100	744.92	669.79	1.11217		100	1158.31	848.38	1.36532		100	1037.57	872.75
	105	3862.87	3672.2	1.05192		105	3862.87	3672.2	1.05192		105	6500.88	5611.17	1.15856		105	5112.1	5190.42	0.984911		105	5266.02	4607.25	1.14299		105	4657.61	4181.26	1.11392		105	3762.98	3583.08	1.05021			105	745.12	669.53	1.1129		105	1154.17	851.15	1.35601		105	1037.81	871.07
	110	3862.15	3672.1	1.05176		110	3862.15	3672.1	1.05176		110	6495.8	5614.64	1.15694		110	5126.63	5235.69	0.97917		110	5268.2	4609.22	1.14297		110	4657.7	4181.69	1.11383		110	3762.99	3583.39	1.05012			110	743.13	670.11	1.10897		110	1151.41	853.36	1.34927		110	1037.1	869.26
	115	3860.59	3673.95	1.0508		115	3860.59	3673.95	1.0508		115	6494.83	5610.1	1.1577		115	5145.97	5279.12	0.974778		115	5265.8	4603.8	1.14379		115	4660.55	4182	1.11443		115	3763.71	3582.11	1.0507			115	742.4	669.64	1.10866		115	1150.26	852.61	1.3491		115	1035.68	872.6
	120	3859.73	3673.49	1.0507		120	3859.73	3673.49	1.0507		120	6491.26	5603.7	1.15839		120	5165.27	5323.85	0.970213		120	5260.78	4606.95	1.14192		120	4659.78	4183.05	1.11397		120	3760.79	3580	1.0505			120	741.22	668.79	1.1083		120	1148.68	851.47	1.34906		120	1035.68	873.46
	125	3861.18	3674.04	1.05094		125	3861.18	3674.04	1.05094		125	6492.63	5608.26	1.15769		125	5184.61	5366.53	0.966101		125	5264.41	4603.87	1.14347		125	4664.13	4184.38	1.11465		125	3761.61	3577.26	1.05153			125	740.64	668.51	1.1079		125	1148.67	849.89	1.35155		125	1034.71	873.1
	130	3860.05	3671.78	1.05127		130	3860.05	3671.78	1.05127		130	6488.24	5601.59	1.15829		130	5198	5409.4	0.96092		130	5265.87	4603.16	1.14397		130	4661.42	4183.36	1.11428		130	3761.88	3575.65	1.05208			130	740.57	668.22	1.10827		130	1149.34	848.34	1.35481		130	1038.81	871.78
	135	3858.23	3669.61	1.0514		135	3858.23	3669.61	1.0514		135	6486.59	5602.61	1.15778		135	5210.83	5442.25	0.957477		135	5267.01	4606.7	1.14334		135	4662.8	4181.45	1.11512		135	3760.9	3575.87	1.05174			135	740.39	668.04	1.1083		135	1148.16	845.86	1.35739		135	1046.74	862.44
	140	3858.6	3670.56	1.05123		140	3858.6	3670.56	1.05123		140	6491.95	5609.98	1.15721		140	5223.67	5478.7	0.953451		140	5262.07	4607.31	1.14211		140	4662.58	4179.74	1.11552		140	3760.14	3576.63	1.05131			140	740.61	667.19	1.11004		140	1154.81	837.89	1.37824		140	1041.13	875.76
	145	3855.99	3667.43	1.05141		145	3855.99	3667.43	1.05141		145	6490	5607.19	1.15744		145	5237.88	5506.47	0.951223		145	5263.7	4606.61	1.14264		145	4663.88	4180.47	1.11564		145	3762.68	3575.72	1.05229			145	740.67	666.71	1.11093		145	1163.43	828.99	1.40343		145	1040.9	878.62
	150	3856.01	3670.31	1.0506		150	3856.01	3670.31	1.0506		150	6488.43	5602.46	1.15814		150	5244.1	5533.93	0.947627		150	5260.49	4604.34	1.14251		150	4660.78	4180.15	1.11498		150	3763.39	3573.97	1.053			150	739.8	666.93	1.10926		150	1161.07	829.04	1.4005		150	1044.76	881.68
	155	3855.24	3669.57	1.0506		155	3855.24	3669.57	1.0506		155	6477.9	5601.69	1.15642		155	5256.57	5558.73	0.945642		155	5262.3	4606.39	1.14239		155	4664.25	4178.78	1.11618		155	3766.11	3571.45	1.0545			155	742.85	664.24	1.11835		155	1155.88	831.87	1.3895		155	1041.81	878.96
	160	3854.15	3668.2	1.05069		160	3854.15	3668.2	1.05069		160	6491.68	5602.91	1.15863		160	5268.54	5580.7	0.944064		160	5263.78	4605.86	1.14284		160	4660.53	4177.03	1.11575		160	3765.55	3570.73	1.05456			160	747.08	659.72	1.13242		160	1148.98	835.52	1.37517		160	1043.78	882.6
	165	3852.88	3668.13	1.05037		165	3852.88	3668.13	1.05037		165	6476.69	5598.11	1.15694		165	5278.73	5597.83	0.942996		165	5263.3	4604.87	1.14299		165	4660.44	4177.3	1.11566		165	3766.43	3571.27	1.05465			165	743.71	661.07	1.12501		165	1143.44	840.13	1.36103		165	1043.36	882.91
	170	3856.07	3667.09	1.05153		170	3856.07	3667.09	1.05153		170	6492.87	5601.11	1.15921		170	5283.78	5618.71	0.94039		170	5256.83	4602.98	1.14205		170	4659.82	4179.89	1.11482		170	3765.02	3572.68	1.05384			170	740.84	663.81	1.11604		170	1140.42	841.6	1.35506		170	1045.9	881.15
	175	3855.51	3667.65	1.05122		175	3855.51	3667.65	1.05122		175	6479.77	5604.96	1.15608		175	5290.75	5633.2	0.939209		175	5256.67	4604.64	1.1416		175	4661.4	4181.52	1.11476		175	3765.42	3573.9	1.05359			175	739.54	664.49	1.11294		175	1140.78	842.03	1.3548		175	1054.05	875.74
	180	3851.96	3663.5	1.05144		180	3851.96	3663.5	1.05144		180	6487.17	5601.41	1.15813		180	5298.76	5646.19	0.938466		180	5264.05	4602.3	1.14379		180	4658.49	4179.24	1.11467		180	3766.79	3567.55	1.05585			180	739.08	665.38	1.11076		180	1137.56	841.3	1.35215		180	1054.89	881.73
	185	3852.07	3665.66	1.05085		185	3852.07	3665.66	1.05085		185	6486.87	5605.43	1.15725		185	5303.88	5654.55	0.937984		185	5269.45	4601.03	1.14528		185	4663.7	4180.75	1.11552		185	3773.83	3561.82	1.05952			185	737.9	664.72	1.11009		185	1138.22	841.79	1.35214		185	1048.28	886.38
	190	3850.04	3663.47	1.05093		190	3850.04	3663.47	1.05093		190	6485.63	5600.91	1.15796		190	5308.46	5669.77	0.936274		190	5264.66	4602.77	1.1438		190	4662.37	4181.61	1.11497		190	3800.88	3533.76	1.07559			190	736.6	664.73	1.10812		190	1140.06	843.77	1.35115		190	1049.4	888.29
	195	3850.97	3665.86	1.0505		195	3850.97	3665.86	1.0505		195	6481.54	5602.89	1.15682		195	5307.44	5673.64	0.935456		195	5271.51	4603.3	1.14516		195	4659.51	4177.88	1.11528		195	3785.68	3543.55	1.06833			195	736.44	663.27	1.11032		195	1136.87	842.9	1.34876		195	1050.88	888.73
	200	3849.03	3663.3	1.0507		200	3849.03	3663.3	1.0507		200	6481.57	5598.42	1.15775		200	5309.11	5676.95	0.935205		200	5263.52	4600.75	1.14406		200	4660.36	4177.6	1.11556		200	3768.36	3560.43	1.0584			200	736.44	663.78	1.10946		200	1136.93	842.52	1.34944		200	1047.4	887.57
	205	3849.2	3662.37	1.05101		205	3849.2	3662.37	1.05101		205	6474.36	5599.92	1.15615		205	5310.45	5675.14	0.935739		205	5266.77	4601.43	1.14459		205	4661.24	4177.49	1.1158		205	3762.62	3565.49	1.05529			205	735.18	662.39	1.10989		205	1136.26	842.48	1.34871		205	1047.5	887.01
	210	3847.13	3663.23	1.0502		210	3847.13	3663.23	1.0502		210	6477.05	5598.53	1.15692		210	5310.14	5677.22	0.935342		210	5261.96	4598.94	1.14417		210	4662.75	4180.16	1.11545		210	3762.29	3561.66	1.05633			210	734.56	663.36	1.10733		210	1133.72	839.49	1.35049		210	1047.26	884.02
	215	3845.97	3659.58	1.05093		215	3845.97	3659.58	1.05093		215	6468.5	5593.93	1.15634		215	5310.85	5670.59	0.93656		215	5265.97	4598.81	1.14507		215	4665.53	4179.28	1.11635		215	3759.54	3563.02	1.05516			215	734.05	662.24	1.10844		215	1132.22	836.81	1.35302		215	1046.6	882.81
	220	3847.38	3660.25	1.05112		220	3847.38	3660.25	1.05112		220	6481.51	5599.97	1.15742		220	5305.84	5668.03	0.936099		220	5264.11	4596.81	1.14517		220	4664.3	4179.34	1.11604		220	3758.95	3565.24	1.05433			220	733.04	661.82	1.10761		220	1132.9	836.56	1.35424		220	1047.98	883.92
	225	3845.12	3658.31	1.05106		225	3845.12	3658.31	1.05106		225	6482.6	5605.61	1.15645		225	5305.98	5663.95	0.936799		225	5263.2	4595.06	1.1454		225	4663.49	4180.47	1.11554		225	3756.91	3559.86	1.05535			225	733.5	661.63	1.10863		225	1129.97	836.13	1.35143		225	1047.34	886.43
	230	3844.17	3661.46	1.0499		230	3844.17	3661.46	1.0499		230	6481.03	5599.69	1.15739		230	5300.78	5653.46	0.937617		230	5259.13	4591	1.14553		230	4666.51	4181.58	1.11597		230	3761.46	3559.68	1.05668			230	732.5	660.85	1.10842		230	1129.87	832.45	1.35728		230	1047.11	886.2
	235	3843.8	3657.06	1.05106		235	3843.8	3657.06	1.05106		235	6479.77	5606.31	1.1558		235	5297.16	5646.09	0.9382		235	5258.03	4589.94	1.14556		235	4664.21	4178.19	1.11632		235	3760.28	3558.43	1.05672			235	732.63	660.32	1.10951		235	1130.02	829.32	1.36259		235	1049.97	890.34
	240	3843.59	3658.66	1.05055		240	3843.59	3658.66	1.05055		240	6480.48	5604.33	1.15633		240	5292.51	5637.43	0.938816		240	5255.05	4588.98	1.14515		240	4665.12	4178.88	1.11636		240	3759.61	3557.37	1.05685			240	732.78	659.95	1.11036		240	1145.17	815.03	1.40506		240	1053.27	891.83
	245	3843.15	3660.27	1.04996		245	3843.15	3660.27	1.04996		245	6465.29	5592.7	1.15602		245	5283.77	5619.46	0.940263		245	5254.14	4588.12	1.14516		245	4662.66	4179.11	1.11571		245	3757.5	3557.97	1.05608			245	732.31	659.87	1.10978		245	1146.98	808.96	1.41785		245	1063.82	883.2
	250	3844.38	3659.5	1.05052		250	3844.38	3659.5	1.05052		250	6469.31	5594.77	1.15631		250	5277.88	5610.79	0.940666		250	5254.52	4587.65	1.14536		250	4665.62	4180.88	1.11594		250	3763.02	3555.85	1.05826			250	739.76	653.68	1.13169		250	1140.97	812.2	1.40479		250	1057.99	885.19
	255	3844.1	3660.09	1.05027		255	3844.1	3660.09	1.05027		255	6469.29	5592.99	1.15668		255	5279.03	5600.22	0.942647		255	5250.41	4585.07	1.14511		255	4665.45	4179.3	1.11632		255	3761.61	3557.16	1.05748			255	738.65	652.68	1.13172		255	1133.68	815.19	1.39069		255	1052.19	891.21
	260	3844.58	3657.98	1.05101		260	3844.58	3657.98	1.05101		260	6465.59	5588.9	1.15686		260	5274.27	5588.5	0.943772		260	5245.08	4579.54	1.14533		260	4668.71	4182.02	1.11638		260	3758.6	3555.75	1.05705			260	734.69	655.02	1.12163		260	1130.86	816.73	1.38462		260	1053.89	893.25
	265	3843.83	3660.71	1.05002		265	3843.83	3660.71	1.05002		265	6465.36	5587.92	1.15702		265	5265.02	5575.05	0.94439		265	5236.75	4575.32	1.14456		265	4669.89	4181.31	1.11685		265	3757.99	3556.61	1.05662			265	733.03	656.63	1.11635		265	1127.28	816.95	1.37986		265	1053.88	893.91
	270	3843.5	3660.42	1.05002		270	3843.5	3660.42	1.05002		270	6462.57	5592.1	1.15566		270	5263.1	5555.56	0.947357		270	5238.81	4576.58	1.1447		270	4667.4	4181.33	1.11625		270	3758.7	3555.9	1.05703			270	732.63	656.9	1.11528		270	1123.29	818.95	1.37162		270	1057.46	895.66
	275	3842.58	3660.01	1.04988		275	3842.58	3660.01	1.04988		275	6457.39	5587.61	1.15566		275	5249.72	5543.28	0.947042		275	5231.57	4570.01	1.14476		275	4666.38	4183.02	1.11555		275	3759.5	3553.6	1.05794			275	732.54	656.97	1.11503		275	1119.77	819.84	1.36584		275	1058.61	896.6
	280	3842.89	3659.03	1.05025		280	3842.89	3659.03	1.05025		280	6459.57	5582.2	1.15717		280	5240.05	5524.25	0.948554		280	5222.77	4565.94	1.14385		280	4664.52	4179.29	1.1161		280	3758.94	3551.15	1.05851			280	732.06	656.72	1.11472		280	1117.45	818.38	1.36544		280	1058.3	897.29
	285	3842.3	3658.49	1.05024		285	3842.3	3658.49	1.05024		285	6455.55	5584.49	1.15598		285	5235.28	5509.06	0.950304		285	5218.45	4562.37	1.1438		285	4663.65	4180.56	1.11556		285	3758.81	3550.29	1.05873			285	730.4	656.98	1.11175		285	1115.49	817.07	1.36523		285	1055.61	896.05
	290	3839.52	3656.19	1.05014		290	3839.52	3656.19	1.05014		290	6451.94	5576.25	1.15704		290	5225.71	5489.37	0.951969		290	5214.9	4562.54	1.14298		290	4662.82	4182.18	1.11493		290	3758.84	3548.67	1.05923			290	728.99	658.1	1.10772		290	1113.73	816.93	1.36331		290	1056.52	892.21
	295	3838.63	3654.81	1.0503		295	3838.63	3654.81	1.0503		295	6458.15	5581.95	1.15697		295	5218.31	5468.68	0.954217		295	5200.24	4551.48	1.14254		295	4666	4181.24	1.11594		295	3755.18	3548.85	1.05814			295	727.41	657.78	1.10586		295	1112.56	816.48	1.36263		295	1063.11	887.33
	300	3841.8	3658.63	1.05007		300	3841.8	3658.63	1.05007		300	6450.23	5582.42	1.15545		300	5212.82	5456.81	0.955287		300	5196.01	4545.89	1.14301		300	4666.12	4181.58	1.11587		300	3753.45	3547.38	1.05809			300	728.2	657.21	1.10802		300	1110.97	817.07	1.3597		300	1058.39	893.38
	305	3840.36	3655.46	1.05058		305	3840.36	3655.46	1.05058		305	6459.59	5584.79	1.15664		305	5204.52	5442.16	0.956334		305	5187.63	4540.19	1.1426		305	4665.71	4180.55	1.11605		305	3759.66	3542.95	1.06117			305	727	657.6	1.10554		305	1108.17	817.37	1.35578		305	1055.72	896.76
	310	3839.51	3657.22	1.04984		310	3839.51	3657.22	1.04984		310	6453.23	5586.51	1.15515		310	5200.36	5417.64	0.959894		310	5177.34	4533.22	1.14209		310	4667.99	4184.93	1.11543		310	3757.93	3540.4	1.06144			310	727.17	656.88	1.10701		310	1106.87	815.75	1.35687		310	1056.06	896.72
	315	3838.2	3656.89	1.04958		315	3838.2	3656.89	1.04958		315	6447.65	5579.06	1.15569		315	5191.25	5397.86	0.961724		315	5168.08	4529.25	1.14105		315	4667.15	4184.63	1.11531		315	3762.41	3538.93	1.06315			315	726.97	656.44	1.10744		315	1107.62	817.03	1.35567		315	1052.71	895.32
	320	3837.55	3653.1	1.05049		320	3837.55	3653.1	1.05049		320	6448.56	5576.78	1.15632		320	5179.78	5388.99	0.961178		320	5161.77	4526.99	1.14022		320	4665.92	4182.63	1.11555		320	3758.1	3540.28	1.06153			320	726.92	656.93	1.10654		320	1106.4	816.83	1.3545		320	1052.91	893.98
	325	3835.76	3654.03	1.04973		325	3835.76	3654.03	1.04973		325	6456.34	5581.12	1.15682		325	5174.87	5364.33	0.964682		325	5144.26	4517.15	1.13883		325	4666.39	4183.48	1.11543		325	3753.86	3541.62	1.05993			325	726.39	656.74	1.10605		325	1105.6	816.52	1.35404		325	1054.57	897.04
	330	3836.99	3655.62	1.04961		330	3836.99	3655.62	1.04961		330	6446.1	5576.05	1.15603		330	5171.23	5349.05	0.966757		330	5138.46	4515.03	1.13808		330	4664.87	4183.12	1.11517		330	3751.48	3542.76	1.05891			330	726.76	657.19	1.10586		330	1105.34	817.63	1.35188		330	1054.79	895.69
	335	3834.95	3655.44	1.04911		335	3834.95	3655.44	1.04911		335	6452.36	5573.25	1.15774		335	5165.8	5330.78	0.969051		335	5132.98	4510.43	1.13802		335	4663.57	4183.57	1.11473		335	3748.83	3540.04	1.05898			335	726.53	657.13	1.10561		335	1104.87	816.75	1.35276		335	1056.23	889.76
	340	3836.52	3655.75	1.04945		340	3836.52	3655.75	1.04945		340	6450.71	5575.26	1.15702		340	5154.62	5310.76	0.970599		340	5134.66	4511.77	1.13806		340	4665.62	4181.55	1.11576		340	3753.7	3537.21	1.0612			340	726.57	656.86	1.10613		340	1103.58	815.56	1.35316		340	1056.22	890.82
	345	3835.06	3654.27	1.04947		345	3835.06	3654.27	1.04947		345	6443.27	5578.18	1.15508		345	5147.68	5292.83	0.972576		345	5133.18	4510.04	1.13817		345	4665.06	4183.19	1.11519		345	3753.21	3535.26	1.06165			345	725.85	656.07	1.10636		345	1107.23	813.98	1.36027		345	1056.7	898.64
	350	3833.65	3653.03	1.04944		350	3833.65	3653.03	1.04944		350	6441.62	5575.68	1.15531		350	5140.77	5270.44	0.975397		350	5136.55	4512.76	1.13823		350	4665.05	4182.07	1.11549		350	3753.56	3536.86	1.06127			350	725.34	655.54	1.10648		350	1128.32	794.01	1.42104		350	1060.41	901.68
	355	3834.17	3654.56	1.04915		355	3834.17	3654.56	1.04915		355	6440.8	5570.14	1.15631		355	5132.28	5255.44	0.976565		355	5134.37	4514.07	1.13741		355	4664.34	4184.19	1.11475		355	3752.13	3534.21	1.06166			355	726.97	655.13	1.10966		355	1124.92	795.02	1.41496		355	1062.24	903.83
	360	3831.49	3651.53	1.04928		360	3831.49	3651.53	1.04928		360	6438.16	5572.48	1.15535		360	5126.15	5237.13	0.978809		360	5133.8	4515.55	1.13692		360	4666.23	4183.03	1.11551		360	3749.3	3539.9	1.05915			360	726.42	655.01	1.10902		360	1115.68	802.07	1.391		360	1062.53	905.03
	365	3830.49	3652.43	1.04875		365	3830.49	3652.43	1.04875		365	6444.99	5575.59	1.15593		365	5114.28	5219.35	0.979869		365	5133.81	4508.73	1.13864		365	4664.91	4183.77	1.115		365	3746.1	3541.05	1.05791			365	726.9	653.48	1.11235		365	1109.08	806.55	1.37509		365	1062.53	906.15
	370	3832.33	3652.84	1.04914		370	3832.33	3652.84	1.04914		370	6444.94	5576.17	1.1558		370	5109	5197.45	0.982982		370	5125.73	4504.12	1.13801		370	4666.44	4183.12	1.11554		370	3747.21	3539.35	1.05873			370	733.14	648.16	1.13111		370	1102.26	810.44	1.36008		370	1062.73	904.99
	375	3832.73	3653.34	1.0491		375	3832.73	3653.34	1.0491		375	6442.49	5573.93	1.15583		375	5099.35	5182.19	0.984014		375	5123.81	4503.8	1.13766		375	4664.93	4183.68	1.11503		375	3745.03	3540.38	1.0578			375	730.24	650.54	1.12251		375	1099.52	812.23	1.35371		375	1061.9	905.78
	380	3832.33	3652.75	1.04916		380	3832.33	3652.75	1.04916		380	6443.59	5575.45	1.15571		380	5088.67	5164.59	0.9853		380	5122.79	4501.31	1.13807		380	4665.44	4183.37	1.11523		380	3745.06	3541.02	1.05762			380	728.33	651.05	1.1187		380	1097.02	811.55	1.35176		380	1061.08	904.46
	385	3832.03	3651	1.04958		385	3832.03	3651	1.04958		385	6446.53	5569.28	1.15752		385	5079.98	5141.36	0.988062		385	5122.34	4494.98	1.13957		385	4665.19	4184.55	1.11486		385	3745.89	3539.76	1.05823			385	725.08	651.88	1.11229		385	1097.13	811.73	1.35159		385	1066.67	897.75
	390	3833.41	3652.56	1.04951		390	3833.41	3652.56	1.04951		390	6459.56	5571.91	1.15931		390	5072.67	5128.6	0.989094		390	5125.31	4497.46	1.1396		390	4665.76	4184.27	1.11507		390	3746.14	3538.51	1.05868			390	724.56	653.06	1.10948		390	1096.18	811.41	1.35096		390	1067.1	890.67
	395	3831.41	3652.55	1.04897		395	3831.41	3652.55	1.04897		395	6482.87	5544.89	1.16916		395	5060.01	5102.74	0.991626		395	5124.48	4494.67	1.14012		395	4668.14	4184.16	1.11567		395	3748.2	3538.88	1.05915			395	722.72	653.59	1.10577		395	1094.87	810.11	1.35151		395	1059.62	901.32
	400	3832.52	3650.67	1.04981		400	3832.52	3650.67	1.04981		400	6514.29	5523.53	1.17937		400	5054.11	5090.23	0.992904		400	5126.67	4494.45	1.14067		400	4668.06	4185.21	1.11537		400	3747.81	3539.67	1.0588			400	722.9	653.92	1.10549		400	1093.52	807.21	1.35469		400	1056.26	901.89
	405	3832.21	3653.29	1.04898		405	3832.21	3653.29	1.04898		405	6501.79	5526.17	1.17655		405	5043.96	5069.44	0.994974		405	5127.98	4495.95	1.14058		405	4671.16	4188.25	1.1153		405	3744.1	3536.62	1.05867			405	722.59	652.93	1.10669		405	1094.19	807.65	1.35478		405	1054.41	900.66
	410	3832.61	3651.08	1.04972		410	3832.61	3651.08	1.04972		410	6492.44	5542.22	1.17145		410	5037.63	5054.63	0.996637		410	5133.97	4496.91	1.14167		410	4670.67	4187.79	1.11531		410	3745.2	3538.15	1.05852			410	721.59	653.34	1.10446		410	1094.71	805.36	1.35928		410	1052.49	897.12
	415	3830.71	3650.93	1.04924		415	3830.71	3650.93	1.04924		415	6476.71	5562.63	1.16433		415	5024.01	5038.82	0.997061		415	5129.43	4490.42	1.14231		415	4669.35	4186.96	1.11521		415	3746.32	3532.85	1.06042			415	722.38	652.64	1.10686		415	1118.25	786.48	1.42184		415	1046.89	893.71
	420	3830.98	3650.51	1.04944		420	3830.98	3650.51	1.04944		420	6469.06	5566.09	1.16223		420	5014.49	5021.02	0.998699		420	5128.42	4485.4	1.14336		420	4668.82	4187.67	1.1149		420	3747.91	3536.51	1.05978			420	721.93	653.12	1.10536		420	1115.63	785.93	1.4195		420	1045.65	892.23
	425	3831.09	3648.37	1.05008		425	3831.09	3648.37	1.05008		425	6455.83	5572.99	1.15841		425	5014.89	5004.79	1.00202		425	5130.35	4484.19	1.1441		425	4670.88	4188.19	1.11525		425	3744.95	3533.74	1.05977			425	721.33	652.64	1.10525		425	1110.41	790.98	1.40384		425	1042.55	890.95
	430	3831.28	3651.84	1.04914		430	3831.28	3651.84	1.04914		430	6448.27	5580.24	1.15555		430	5004.49	4990.2	1.00286		430	5122.38	4485.21	1.14206		430	4669.08	4186.42	1.11529		430	3743.6	3534.1	1.05928			430	721.11	651.63	1.10662		430	1102.13	797.03	1.3828		430	1041.06	886.41
	435	3829.4	3650.58	1.04898		435	3829.4	3650.58	1.04898		435	6448.57	5576.09	1.15647		435	4997.67	4971.13	1.00534		435	5123.65	4484.28	1.14258		435	4671.04	4187.53	1.11546		435	3739.59	3532.8	1.05853			435	725.3	648.2	1.11894		435	1096.02	802.32	1.36606		435	1040.43	885.07
	440	3829.7	3650.56	1.04907		440	3829.7	3650.56	1.04907		440	6439.73	5570.81	1.15598		440	4990.23	4960.03	1.00609		440	5123.54	4482.27	1.14307		440	4671.8	4187.41	1.11568		440	3739.03	3531.58	1.05874			440	726.69	646.42	1.12418		440	1091.63	806.69	1.35322		440	1037.1	882.37
	445	3830.42	3649.46	1.04959		445	3830.42	3649.46	1.04959		445	6438.01	5575.83	1.15463		445	4983.93	4943.17	1.00825		445	5116.14	4479.71	1.14207		445	4671.01	4187.49	1.11547		445	3738.69	3531.01	1.05882			445	724.74	648.11	1.11824		445	1088.72	807.23	1.34871		445	1036.96	884.81
	450	3825.87	3648.17	1.04871		450	3825.87	3648.17	1.04871		450	6435.74	5571.84	1.15505		450	4977.48	4928.66	1.00991		450	5114.3	4477.68	1.14218		450	4672.95	4186.92	1.11608		450	3739.67	3529.07	1.05968			450	722.21	647.93	1.11464		450	1089.92	807.01	1.35057		450	1034.24	885.96
	455	3825.65	3649.33	1.04832		455	3825.65	3649.33	1.04832		455	6427.58	5565.05	1.15499		455	4970.76	4913.62	1.01163		455	5111.68	4475.18	1.14223		455	4671.37	4189.4	1.11505		455	3738.15	3526.27	1.06009			455	720.65	650.15	1.10844		455	1090.2	807.95	1.34934		455	1034.56	886.7
	460	3828.83	3648.16	1.04952		460	3828.83	3648.16	1.04952		460	6429.08	5568.97	1.15445		460	4960.82	4895.48	1.01335		460	5105.96	4469.98	1.14228		460	4671.41	4191.34	1.11454		460	3743.44	3517.78	1.06415			460	718.94	649.92	1.1062		460	1090.52	806.64	1.35193		460	1033.7	885.98
	465	3828.39	3651.97	1.04831		465	3828.39	3651.97	1.04831		465	6431.53	5568.44	1.155		465	4951.68	4881.43	1.01439		465	5116.23	4478.03	1.14252		465	4675.93	4193.03	1.11517		465	3749.51	3516.02	1.06641			465	718.6	649.55	1.1063		465	1089.7	807.56	1.34937		465	1033.48	886.95
	470	3827.54	3649.77	1.04871		470	3827.54	3649.77	1.04871		470	6431.21	5574.21	1.15374		470	4947.77	4864.53	1.01711		470	5114.44	4473.86	1.14318		470	4675.25	4192.41	1.11517		470	3747.6	3511.52	1.06723			470	717.13	649.93	1.1034		470	1090.89	805.37	1.35452		470	1033.37	885.87
	475	3826.46	3649.99	1.04835		475	3826.46	3649.99	1.04835		475	6432.53	5568.46	1.15517		475	4939.41	4846.52	1.01917		475	5114.1	4475.35	1.14273		475	4670.05	4190.91	1.11433		475	3741.31	3517.41	1.06365			475	716.51	649.13	1.1038		475	1116.16	786.56	1.41904		475	1030.68	882.36
	480	3827.27	3648.65	1.04896		480	3827.27	3648.65	1.04896		480	6427.36	5570.68	1.15378		480	4935.91	4833.88	1.02111		480	5114.07	4473.1	1.14329		480	4673.78	4192.8	1.11472		480	3737.42	3519.4	1.06195			480	715.95	648.94	1.10326		480	1116	786.25	1.4194		480	1030.4	881.13
	485	3826.59	3649.46	1.04854		485	3826.59	3649.46	1.04854		485	6426.92	5572.95	1.15323		485	4926.4	4820.86	1.02189		485	5114.54	4476.28	1.14259		485	4673.64	4190.37	1.11533		485	3733.63	3522.34	1.05999			485	717.02	649.38	1.10416		485	1107.45	792.02	1.39826		485	1037.34	875.83
	490	3827.04	3649.39	1.04868		490	3827.04	3649.39	1.04868		490	6436.11	5571.39	1.15521		490	4919.44	4804.32	1.02396		490	5115.99	4473.35	1.14366		490	4672.02	4190.56	1.11489		490	3732.74	3523.42	1.05941			490	717.43	649.32	1.10489		490	1099.09	797.29	1.37853		490	1037.43	878.65
	495	3828.44	3648.65	1.04928		495	3828.44	3648.65	1.04928		495	6430.02	5569.91	1.15442		495	4914.39	4793.55	1.02521		495	5118.11	4473.23	1.14416		495	4671.54	4189.9	1.11495		495	3730.62	3525.22	1.05827			495	717.7	648.38	1.10691		495	1093.17	803.17	1.36107		495	1029.26	880.04
	500	3827.94	3648.56	1.04916		500	3827.94	3648.56	1.04916		500	6425.84	5567.63	1.15414		500	4909.82	4780.8	1.02699		500	5117.66	4472.16	1.14434		500	4673.16	4189.51	1.11544		500	3729.33	3525.2	1.05791			500	718.02	647.99	1.10807		500	1088.6	804.74	1.35274		500	1024.73	879.88
	505	3826.88	3648.79	1.04881		505	3826.88	3648.79	1.04881		505	6434.02	5566.39	1.15587		505	4900.42	4762.07	1.02905		505	5112.44	4471.32	1.14338		505	4668.91	4190.48	1.11417		505	3730.94	3524.32	1.05863			505	717.2	647.83	1.10708		505	1088.43	805.85	1.35066		505	1024.32	878.54
	510	3824.59	3646.2	1.04892		510	3824.59	3646.2	1.04892		510	6429.52	5568.69	1.15458		510	4898.75	4750.14	1.03129		510	5115.84	4471	1.14423		510	4668.85	4187.85	1.11486		510	3731.68	3524.05	1.05892			510	722.75	643.02	1.12399		510	1088.27	806.14	1.34998		510	1023.71	878.99
	515	3823.02	3645.95	1.04857		515	3823.02	3645.95	1.04857		515	6428.5	5568.3	1.15448		515	4892.65	4739.72	1.03227		515	5114.21	4469.72	1.14419		515	4670.18	4190.37	1.1145		515	3731.89	3525.2	1.05863			515	720.9	644.67	1.11825		515	1085.95	805.02	1.34897		515	1025.02	877.79
	520	3823.55	3649.1	1.04781		520	3823.55	3649.1	1.04781		520	6427.5	5568.44	1.15427		520	4883.36	4723.93	1.03375		520	5109.25	4463.77	1.1446		520	4668.69	4187.21	1.11499		520	3732.24	3525.44	1.05866			520	719.46	645.4	1.11475		520	1087.45	806.68	1.34806		520	1027.36	873.94
	525	3825.2	3646.73	1.04894		525	3825.2	3646.73	1.04894		525	6427.52	5566.72	1.15463		525	4879.42	4712.05	1.03552		525	5102.14	4462.8	1.14326		525	4667.09	4187.69	1.11448		525	3729.5	3524.45	1.05818			525	717.34	647.07	1.1086		525	1087.57	804.59	1.35171		525	1030.97	870.48
	530	3824.27	3648.43	1.0482		530	3824.27	3648.43	1.0482		530	6422.42	5566.14	1.15384		530	4873.8	4699.33	1.03713		530	5105.75	4464.73	1.14357		530	4663.59	4186.79	1.11388		530	3729.96	3523.83	1.0585			530	715.66	647.78	1.10479		530	1108.53	788.75	1.40543		530	1026.43	875.07
	535	3821.2	3647.1	1.04774		535	3821.2	3647.1	1.04774		535	6419.79	5564.3	1.15375		535	4864.63	4686.44	1.03802		535	5101.38	4460.33	1.14372		535	4663.88	4186.12	1.11413		535	3728.65	3524.4	1.05795			535	715.46	646.69	1.10634		535	1110.12	781.98	1.41963		535	1023.6	878.44
	540	3822.71	3647.25	1.04811		540	3822.71	3647.25	1.04811		540	6418.5	5565.27	1.15331		540	4862.81	4671.91	1.04086		540	5100.34	4459.67	1.14366		540	4663.34	4183.79	1.11462		540	3726.73	3522.64	1.05794			540	716.11	647.03	1.10676		540	1107.14	784.71	1.41089		540	1023.7	881.2
	545	3823.89	3647.31	1.04841		545	3823.89	3647.31	1.04841		545	6413.05	5558.89	1.15366		545	4854.67	4660.96	1.04156		545	5089.26	4453.79	1.14268		545	4661.2	4182.82	1.11437		545	3726.86	3522.88	1.0579			545	714.88	646.89	1.1051		545	1101.04	788.89	1.39568		545	1024.54	880.7
	550	3820.72	3647.23	1.04757		550	3820.72	3647.23	1.04757		550	6418.72	5559.95	1.15446		550	4847.08	4649.96	1.04239		550	5091.23	4458.02	1.14204		550	4660.82	4184.42	1.11385		550	3726.71	3523.52	1.05767			550	715.05	647.6	1.10415		550	1094.47	792.34	1.38131		550	1025.31	881.06
	555	3821.81	3647.5	1.04779		555	3821.81	3647.5	1.04779		555	6416.93	5558.57	1.15442		555	4840.27	4635.34	1.04421		555	5083.32	4453.87	1.14133		555	4662.52	4181.34	1.11508		555	3727.83	3522.56	1.05827			555	715.26	646.41	1.10651		555	1088.01	795.94	1.36695		555	1021.51	877.8
	560	3819.55	3646.53	1.04745		560	3819.55	3646.53	1.04745		560	6415.75	5558.81	1.15416		560	4836.46	4623.41	1.04608		560	5082.16	4452.95	1.1413		560	4658.83	4181.45	1.11417		560	3724.77	3522.43	1.05744			560	713.48	645.69	1.10499		560	1084.49	800.07	1.35549		560	1020.81	876.74
	565	3820.37	3644.43	1.04828		565	3820.37	3644.43	1.04828		565	6410.8	5557.51	1.15354		565	4829.82	4614.04	1.04677		565	5076	4454.14	1.13961		565	4660.81	4181.69	1.11458		565	3726.56	3519.18	1.05893			565	713.25	645.62	1.10475		565	1083.43	802.03	1.35086		565	1018.17	875.58
	570	3818.28	3644.41	1.04771		570	3818.28	3644.41	1.04771		570	6410.74	5557.36	1.15356		570	4822.74	4599.23	1.0486		570	5079.29	4458.74	1.13918		570	4659.8	4181.21	1.11446		570	3727.22	3521.18	1.05851			570	712.36	645.32	1.10389		570	1082.73	801.21	1.35137		570	1015.38	872.47
	575	3820.57	3644.84	1.04821		575	3820.57	3644.84	1.04821		575	6407.72	5552.67	1.15399		575	4813.56	4591.52	1.04836		575	5082.79	4457.8	1.1402		575	4659.58	4181.77	1.11426		575	3727.88	3519.93	1.05908			575	712.58	645.02	1.10474		575	1082.36	802.29	1.34909		575	1014.89	872.09
	580	3820.85	3644.84	1.04829		580	3820.85	3644.84	1.04829		580	6410.23	5553.04	1.15436		580	4811.76	4577.95	1.05107		580	5083.28	4461.83	1.13928		580	4659.21	4180.68	1.11446		580	3727.76	3520.98	1.05873			580	712.47	644.72	1.10508		580	1081.57	802.3	1.34809		580	1012.38	871.95
	585	3832.71	3636.28	1.05402		585	3832.71	3636.28	1.05402		585	6402.38	5544.75	1.15467		585	4804.59	4567.03	1.05202		585	5079.72	4459.74	1.13902		585	4657.91	4181.86	1.11384		585	3728.17	3518.67	1.05954			585	711.86	645.02	1.10362		585	1081.3	800.52	1.35075		585	1012.66	869.53
	590	3827.97	3641.92	1.05109		590	3827.97	3641.92	1.05109		590	6407.65	5545.15	1.15554		590	4802.07	4559.86	1.05312		590	5077.79	4455.76	1.1396		590	4657.73	4180.04	1.11428		590	3730.56	3520.95	1.05953			590	712.32	644.61	1.10504		590	1103.97	783.39	1.40922		590	1013.03	866
	595	3822.84	3644.61	1.0489		595	3822.84	3644.61	1.0489		595	6397.38	5547.74	1.15315		595	4797.15	4548.13	1.05475		595	5077.39	4453.64	1.14005		595	4657.29	4181.46	1.1138		595	3732.27	3517.12	1.06117			595	712.57	644.69	1.10529		595	1106.05	777.16	1.42319		595	1016.22	858.94
	600	3817.66	3647.66	1.04661		600	3817.66	3647.66	1.04661		600	6397.14	5544.45	1.15379		600	4793.27	4540.05	1.05577		600	5071.45	4454.42	1.13852		600	4654.51	4179.06	1.11377		600	3739.78	3508.77	1.06584			600	711.6	643.88	1.10517		600	1100.27	781.5	1.4079		600	1010.47	864.72
	605	3818.5	3647.8	1.0468		605	3818.5	3647.8	1.0468		605	6395.08	5545.46	1.15321		605	4787.99	4532.12	1.05646		605	5068.22	4456.97	1.13714		605	4652.21	4175.49	1.11417		605	3735.38	3510.46	1.06407			605	711.26	643.51	1.10528		605	1095.79	786.71	1.39288		605	1008.91	869.47
	610	3818.12	3645.9	1.04724		610	3818.12	3645.9	1.04724		610	6396.03	5545.38	1.1534		610	4787.8	4523.02	1.05854		610	5070.05	4455.21	1.138		610	4651.46	4177.14	1.11355		610	3738.38	3509.68	1.06516			610	710.6	642.96	1.1052		610	1088.52	790.57	1.37688		610	1008.9	869.94
	615	3820.41	3646.42	1.04772		615	3820.41	3646.42	1.04772		615	6398.64	5552.89	1.15231		615	4784.16	4512.9	1.06011		615	5063.61	4451.93	1.1374		615	4653.3	4178.22	1.1137		615	3729.95	3513.9	1.06148			615	710.18	642.59	1.10518		615	1082.94	797.18	1.35846		615	1010.36	871.49
	620	3816.84	3647.16	1.04652		620	3816.84	3647.16	1.04652		620	6398.95	5547.31	1.15352		620	4782	4502.79	1.06201		620	5064.35	4451.42	1.13769		620	4652.38	4179.22	1.11322		620	3729.79	3511.52	1.06216			620	710.79	642.5	1.10629		620	1082.68	798.09	1.35659		620	1011.1	871.93
	625	3815.41	3644.2	1.04698		625	3815.41	3644.2	1.04698		625	6393.39	5551.47	1.15166		625	4774.17	4493.79	1.06239		625	5064.33	4453.77	1.13709		625	4650.11	4177.62	1.1131		625	3726.65	3514.09	1.06049			625	710.46	643.09	1.10476		625	1082.94	797.45	1.358		625	1016.49	875.65
	630	3814.6	3645.9	1.04627		630	3814.6	3645.9	1.04627		630	6402.97	5550.39	1.15361		630	4769.81	4480.75	1.06451		630	5063.42	4453.84	1.13687		630	4648.06	4177.33	1.11269		630	3730.4	3517.37	1.06057			630	709.14	641.4	1.10561		630	1080.73	798.29	1.35381		630	1018.09	878.27
	635	3814.2	3645.32	1.04633		635	3814.2	3645.32	1.04633		635	6408.26	5549.55	1.15474		635	4764.67	4473.14	1.06517		635	5065.1	4452.88	1.13749		635	4646.89	4174.79	1.11308		635	3727.03	3520.26	1.05874			635	710.44	639.73	1.11053		635	1077.5	799.66	1.34745		635	1019.41	879.31
	640	3812.73	3644.63	1.04612		640	3812.73	3644.63	1.04612		640	6407.35	5546.55	1.1552		640	4759.02	4465.21	1.0658		640	5066.86	4454.46	1.13748		640	4645.87	4174.63	1.11288		640	3728.02	3519.45	1.05926			640	716.96	634.52	1.12992		640	1075.45	799.76	1.34472		640	1019.78	879.13
	645	3813.58	3644.3	1.04645		645	3813.58	3644.3	1.04645		645	6405.93	5547.25	1.15479		645	4757.48	4457.52	1.06729		645	5068.26	4456.32	1.13732		645	4651.26	4177.02	1.11354		645	3729.27	3519.58	1.05958			645	713.66	636.64	1.12098		645	1076.73	800.35	1.34532		645	1017.1	877.31
	650	3814.82	3644.86	1.04663		650	3814.82	3644.86	1.04663		650	6406.71	5549.13	1.15454		650	4747.82	4448.58	1.06727		650	5068.1	4453.62	1.13797		650	4643.7	4174.09	1.11251		650	3727.76	3521.93	1.05844			650	710.16	638.73	1.11183		650	1075.99	801.3	1.34281		650	1016.45	876.28
	655	3811.93	3644.06	1.04607		655	3811.93	3644.06	1.04607		655	6404.68	5552.37	1.1535		655	4743.97	4438.47	1.06883		655	5066.15	4452.08	1.13793		655	4645.78	4175.23	1.1127		655	3729.95	3520.37	1.05953			655	708.36	639.96	1.10688		655	1076.99	801.3	1.34405		655	1022.79	876.41
	660	3813.84	3646.05	1.04602		660	3813.84	3646.05	1.04602		660	6403.86	5559.75	1.15183		660	4743.06	4431.34	1.07034		660	5062.51	4454.59	1.13647		660	4646.11	4174.41	1.113		660	3729.91	3520.4	1.05951			660	707.93	641.11	1.10423		660	1100.13	781.75	1.40727		660	1029.43	871.12
	665	3813.75	3643.84	1.04663		665	3813.75	3643.84	1.04663		665	6410.32	5565.28	1.15184		665	4731.79	4424.11	1.06955		665	5065.54	4451.48	1.13795		665	4647.3	4175.06	1.11311		665	3726.81	3519.01	1.05905			665	708.18	640.77	1.1052		665	1096.83	782.09	1.40243		665	1026.11	879.99
	670	3815.04	3644.4	1.04682		670	3815.04	3644.4	1.04682		670	6413.1	5562.27	1.15296		670	4730.11	4414.26	1.07155		670	5055.01	4446.77	1.13678		670	4646.17	4173.73	1.11319		670	3728.04	3519.61	1.05922			670	708.42	640.55	1.10596		670	1089.37	789.77	1.37935		670	1022.79	882.1
	675	3814.93	3642.71	1.04728		675	3814.93	3642.71	1.04728		675	6412.2	5564.89	1.15226		675	4730.17	4411	1.07236		675	5051.33	4445.15	1.13637		675	4643.63	4173.08	1.11276		675	3730.07	3521.25	1.0593			675	708.23	640.28	1.10613		675	1084.63	794.86	1.36455		675	1022.86	883.81
	680	3811.21	3642.41	1.04634		680	3811.21	3642.41	1.04634		680	6415.88	5564.9	1.15292		680	4729.29	4399.82	1.07488		680	5050.35	4446.06	1.13592		680	4640.02	4172.67	1.112		680	3729.28	3521.06	1.05914			680	708.69	641.11	1.10541		680	1079.77	800.62	1.34867		680	1023.9	885.72
	685	3811	3643.45	1.04599		685	3811	3643.45	1.04599		685	6422.22	5565.87	1.15386		685	4725.23	4393.51	1.0755		685	5047.97	4444.18	1.13586		685	4641.08	4172.86	1.11221		685	3727.69	3520.08	1.05898			685	708.02	641.12	1.10435		685	1075.66	802.78	1.33992		685	1023.79	886.13
	690	3813.21	3642.55	1.04685		690	3813.21	3642.55	1.04685		690	6416.21	5563.83	1.1532		690	4718.18	4386.07	1.07572		690	5042.85	4445.41	1.13439		690	4642.61	4172.18	1.11275		690	3728.6	3519.4	1.05944			690	708.1	640.44	1.10565		690	1073.67	803.23	1.33669		690	1021.88	883.38
	695	3810.12	3642.01	1.04616		695	3810.12	3642.01	1.04616		695	6421.48	5567.67	1.15335		695			#DIV/0!		695	5046.65	4447.31	1.13476		695	4639.29	4173.33	1.11165		695	3729.3	3519.09	1.05973			695	707.67	639.96	1.1058		695	1072.51	801.37	1.33835		695	1020.97	881.96
	700	3811.23	3640.48	1.0469		700	3811.23	3640.48	1.0469		700	6413.66	5566.74	1.15214		700	R1 W1 Avg	R1 W2 Avg	#VALUE!		700	5039.17	4440.44	1.13484		700	4640.04	4171.66	1.11228		700	3731.18	3519.88	1.06003			700	713.43	634.74	1.12397		700	1072.62	800.84	1.33937		700	1018.84	882.36
	705	3812.14	3641.5	1.04686		705	3812.14	3641.5	1.04686		705	6415.02	5568.77	1.15196		705	5103.76	4731.28	1.07873		705	5035.49	4438.84	1.13442		705	4638.74	4172.21	1.11182		705	3727.65	3519.72	1.05908			705	713.07	634.29	1.1242		705	1070.27	799.25	1.33909		705	1017.94	879.7
	710	3810.57	3643.5	1.04585		710	3810.57	3643.5	1.04585		710	6420.47	5569.83	1.15272		710	5096.85	4728.72	1.07785		710	5036.97	4439.32	1.13463		710	4639.28	4170.4	1.11243		710	3729	3521.41	1.05895			710	710.31	636.19	1.11651		710	1070.01	798.85	1.33944		710	1016.72	876.68
	715	3810.68	3643.19	1.04597		715	3810.68	3643.19	1.04597		715	6415.46	5562.14	1.15342		715	5098.14	4734.86	1.07672		715	5033.96	4433.21	1.13551		715	4639.54	4170.67	1.11242		715	3728.33	3519.93	1.05921			715	707.91	638	1.10958		715	1069.49	797.42	1.34119		715	1024.83	870.4
	720	3810.65	3641.23	1.04653		720	3810.65	3641.23	1.04653		720	6413.53	5563.8	1.15272		720	5096.34	4741.4	1.07486		720	5033.53	4436.67	1.13453		720	4636.17	4169.14	1.11202		720	3730.3	3515.43	1.06112			720	706.66	639.08	1.10575		720	1091.5	780.74	1.39803		720	1019.79	876.22
	725	3809.52	3640.82	1.04634		725	3809.52	3640.82	1.04634		725	6412.39	5562.03	1.15289		725	5093.31	4746.22	1.07313		725	5033.78	4437.35	1.13441		725	4638.9	4171.32	1.11209		725	3735.07	3514.63	1.06272			725	706.78	639.29	1.10557		725	1092.1	774.9	1.40934		725	1016.08	879.97
	730	3811.78	3643.45	1.0462		730	3811.78	3643.45	1.0462		730	6417.57	5567.23	1.15274		730	5094.2	4756.55	1.07099		730	5028.02	4437.04	1.13319		730	4636.95	4169.3	1.11217		730	3739.85	3506.84	1.06644			730	706.39	639.32	1.10491		730	1085.05	777.51	1.39554		730	1017.85	882.66
	735	3809.58	3642.31	1.04592		735	3809.58	3642.31	1.04592		735	6422.37	5570.8	1.15286		735	5103.57	4763.94	1.07129		735	5023.46	4432.39	1.13335		735	4637.65	4166.86	1.11298		735	3736.47	3511.98	1.06392			735	706.18	638.28	1.10638		735	1076.77	784.65	1.37229		735	1019.55	883.71
	740	3810.45	3641.61	1.04636		740	3810.45	3641.61	1.04636		740	6416.21	5570.65	1.15179		740	5101.57	4765.48	1.07053		740	5024.83	4430.45	1.13416		740	4638.32	4168.25	1.11277		740	3731.39	3514.86	1.0616			740	705.49	637.51	1.10663		740	1067.45	790.54	1.35028		740	1021.59	884.15
	745	3809.26	3641.89	1.04596		745	3809.26	3641.89	1.04596		745	6420.3	5569.98	1.15266		745	5104.89	4771.31	1.06991		745	5025.68	4434.48	1.13332		745	4635.49	4168.51	1.11203		745	3732.32	3518.46	1.06078			745	705	637.2	1.1064		745	1063.88	792.38	1.34264		745	1019.11	883.41
	750	3809.77	3639.89	1.04667		750	3809.77	3639.89	1.04667		750	6418.7	5571.72	1.15201		750	5106.71	4772.83	1.06995		750	5027.09	4435.16	1.13346		750	4635.76	4167.87	1.11226		750	3731.11	3517.97	1.06059			750	704.87	637.72	1.1053		750	1063.41	792.65	1.34159		750	1020.76	884.49
	755	3809.24	3642.36	1.04582		755	3809.24	3642.36	1.04582		755	6416.79	5564.04	1.15326		755	5102.42	4775.39	1.06848		755	5019.37	4433.02	1.13227		755	4636.33	4167.54	1.11249		755	3736.95	3515.87	1.06288			755	704.81	636.52	1.10729		755	1063.44	791.93	1.34285		755	1018.9	879.68
	760	3811.02	3640.83	1.04674		760	3811.02	3640.83	1.04674		760	6423.49	5564.41	1.15439		760	5110.86	4778.91	1.06946		760	5024.74	4432.83	1.13353		760	4634.49	4166.59	1.1123		760	3736.09	3515.86	1.06264			760	709.24	631.85	1.12248		760	1061.39	792.95	1.33853		760	1020.75	875.81
	765	3810.05	3643.75	1.04564		765	3810.05	3643.75	1.04564		765	6414.02	5560.85	1.15342		765	5109.22	4778.27	1.06926		765	5019.86	4430.93	1.13291		765	4633.78	4165.44	1.11243		765	3737.93	3511.87	1.06437			765	708	632.04	1.12018		765	1061.59	792.74	1.33914		765	1014.5	875.54
	770	3810.92	3640.94	1.04669		770	3810.92	3640.94	1.04669		770	6421.36	5561.82	1.15454		770	5112.67	4782.69	1.06899		770	5023.9	4434.05	1.13303		770	4635.6	4166.37	1.11262		770	3734.61	3513.09	1.06306			770	705.67	633.47	1.11398		770	1060.45	793.55	1.33634		770	1012.07	877
	775	3809.54	3642.18	1.04595		775	3809.54	3642.18	1.04595		775	6417.42	5556.21	1.155		775	5107.86	4783.46	1.06782		775	5020.18	4430.06	1.13321		775	4631.41	4164.38	1.11215		775	3731.47	3515.33	1.06148			775	703.86	634.25	1.10975		775	1057.84	791.48	1.33653		775	1011.62	876.41
	780	3807.66	3640.69	1.04586		780	3807.66	3640.69	1.04586		780	6416.63	5559.58	1.15416		780	5107.83	4783	1.06791		780	5021.04	4430.25	1.13335		780	4629.54	4164.6	1.11164		780	3734.5	3515.75	1.06222			780	703.71	635.91	1.10662		780	1055.79	789.44	1.33739		780	1008.98	874.72
	785	3807.23	3640.15	1.0459		785	3807.23	3640.15	1.0459		785	6422.86	5552.51	1.15675		785	5104.1	4786.79	1.06629		785	5011.09	4427.4	1.13184		785	4632.37	4165.32	1.11213		785	3735.5	3518.72	1.06161			785	702.23	636.03	1.10408		785	1052.9	788.43	1.33544		785	1006.18	874.84
	790	3809.7	3639.8	1.04668		790	3809.7	3639.8	1.04668		790	6411.14	5558.44	1.15341		790	5104.56	4789.85	1.0657		790	5014.7	4427.41	1.13265		790	4629.26	4165.75	1.11127		790	3732.5	3518.76	1.06074			790	701.03	636.15	1.10199		790	1050.03	785.6	1.3366		790	1009.63	877.64
	795	3809.42	3639.33	1.04674		795	3809.42	3639.33	1.04674		795	6417.52	5559.06	1.15443		795	5101.96	4794.61	1.0641		795	5014.2	4432.73	1.13118		795	4630.08	4166.97	1.11114		795	3730.74	3520.07	1.05985			795	700.9	635.85	1.1023		795	1067.28	768.25	1.38924		795	1011.86	879.04
	800	3808.43	3639.4	1.04644		800	3808.43	3639.4	1.04644		800	6414.58	5551.44	1.15548		800	5102.76	4800.7	1.06292		800	5021.28	4432.67	1.13279		800	4629.96	4163.49	1.11204		800	3728.56	3518.71	1.05964			800	701.54	635.53	1.10387		800	1068.45	762.55	1.40115		800	1013.69	879.56
	805	3809.43	3640.63	1.04637		805	3809.43	3640.63	1.04637		805	6413.28	5554.71	1.15457		805	5108.85	4809.01	1.06235		805	5014.82	4428.7	1.13235		805	4628.18	4166.27	1.11087		805	3729.03	3518.41	1.05986			805	700.44	635.27	1.10259		805	1063.02	765.92	1.3879		805	1012.28	879.56
	810	3824.54	3625.97	1.05476		810	3824.54	3625.97	1.05476		810	6427.28	5539.49	1.16027		810	5106.54	4821.04	1.05922		810	5017.8	4429.94	1.1327		810	4625.68	4164.77	1.11067		810	3727.1	3519.24	1.05906			810	700.59	634.84	1.10357		810	1058.58	769.26	1.3761		810	1015.24	879.31
	815	3817.91	3630.79	1.05154		815	3817.91	3630.79	1.05154		815	6440.37	5519.69	1.1668		815	5113.26	4834.53	1.05765		815	5009.04	4428.52	1.13109		815	4621.7	4163	1.11018		815	3728.04	3520.37	1.05899			815	701.76	634.37	1.10623		815	1050.09	775.28	1.35447		815	1014.26	878.49
	820	3811.27	3637.32	1.04782		820	3811.27	3637.32	1.04782		820	6446.9	5518.9	1.16815		820	5121.53	4847.67	1.05649		820	5005.55	4421.76	1.13203		820	4623.65	4160.91	1.11121		820	3728.58	3518.47	1.05972			820	701.26	634.13	1.10586		820	1046.39	780.83	1.3401		820	1012.52	878.42
	825	3807.11	3640.47	1.04577		825	3807.11	3640.47	1.04577		825	6441.64	5516.9	1.16762		825	5125.4	4863.47	1.05386		825	5011.73	4428.22	1.13177		825	4624.76	4163.51	1.11078		825	3732.66	3517.8	1.06108			825	701.74	634.69	1.10564		825	1046.07	783.7	1.33478		825	1010.88	877.26
	830	3805.78	3639.96	1.04556		830	3805.78	3639.96	1.04556		830	6417.91	5532.47	1.16004		830	5132.88	4884.48	1.05085		830	5016.93	4426.54	1.13338		830	4622.78	4161.06	1.11096		830	3730.27	3519.04	1.06002			830	701.03	634	1.10573		830	1050.27	786.11	1.33603		830	1006.97	875.67
	835	3804.44	3637.16	1.04599		835	3804.44	3637.16	1.04599		835	6410.99	5547.4	1.15567		835	5142.64	4906.1	1.04821		835	5017.16	4432.72	1.13185		835	4619.68	4160.6	1.11034		835	3729.42	3519.68	1.05959			835	699.2	632.98	1.10462		835	1049	787.08	1.33277		835	1005.34	873.99
	840	3806.22	3637.28	1.04645		840	3806.22	3637.28	1.04645		840	6395.04	5551.63	1.15192		840	5151.37	4926.68	1.04561		840	5019.9	4426.55	1.13404		840	4620	4160.02	1.11057		840	3729.61	3517.25	1.06038			840	699.95	633.66	1.10461		840	1052.66	788.76	1.33458		840	1001.27	870.53
	845	3804.68	3637.04	1.04609		845	3804.68	3637.04	1.04609		845	6392.08	5549.73	1.15178		845	5157.42	4951.29	1.04163		845	5024.97	4431.79	1.13385		845	4620.98	4158.44	1.11123		845	3731.29	3515.43	1.0614			845	706.27	628.45	1.12383		845	1052.6	789.32	1.33355		845	1001.59	869.57
	850	3804.42	3637.12	1.046		850	3804.42	3637.12	1.046		850	6395.88	5559.24	1.1505		850	5167.94	4974.54	1.03888		850	5021.84	4431.56	1.1332		850	4622.77	4161.42	1.11086		850	3730.45	3519.55	1.05992			850	706.37	628.34	1.12418		850	1052.33	788.1	1.33527		850	1003.23	868.47
	855	3804.65	3636.14	1.04634		855	3804.65	3636.14	1.04634		855	6407.63	5560.61	1.15233		855	5169.36	5000.41	1.03379		855	5031.1	4437.47	1.13378		855	4617.24	4158.75	1.11025		855	3730.7	3519.62	1.05997			855	703	630.79	1.11448		855	1051.54	787.88	1.33464		855	1002.38	866.93
	860	3802.34	3635.7	1.04583		860	3802.34	3635.7	1.04583		860	6399.3	5558.63	1.15124		860	5178.73	5024.06	1.03079		860	5026.2	4435.34	1.13322		860	4618.96	4159.06	1.11058		860	3728.47	3518.1	1.0598			860	700.07	631.8	1.10806		860	1049.95	786.11	1.33563		860	996.95	868.42
	865	3803.26	3634.68	1.04638		865	3803.26	3634.68	1.04638		865	6397.99	5559.81	1.15076		865	5194.11	5053.01	1.02792		865	5027.35	4433.04	1.13406		865	4621.34	4161.28	1.11056		865	3730.17	3519.74	1.05979			865	699.37	631.72	1.10709		865	1050.83	786.22	1.33656		865	997.33	868.92
	870	3800.98	3634.11	1.04592		870	3800.98	3634.11	1.04592		870	6396.44	5556.97	1.15107		870	5198.72	5080.3	1.02331		870	5026.86	4434.5	1.13358		870	4616.55	4158.99	1.11002		870	3731.52	3518.69	1.06049			870	697.71	632.04	1.1039		870	1070.99	770.74	1.38956		870	998.29	871.05
	875	3801.58	3637.43	1.04513		875	3801.58	3637.43	1.04513		875	6395.44	5555.59	1.15117		875	5218.81	5110.86	1.02112		875	5021.83	4430.42	1.13349		875	4619.95	4161.52	1.11016		875	3730.19	3517.83	1.06037			875	697.26	630.93	1.10513		875	1061.54	761.68	1.39368		875	999.64	870.66
	880	3801	3633.77	1.04602		880	3801	3633.77	1.04602		880	6398.16	5557.07	1.15135		880	5224.94	5136.48	1.01722		880	5024.69	4424.7	1.1356		880	4622.18	4161.44	1.11072		880	3731.29	3516.56	1.06106			880	695.57	631.14	1.10209		880	1073.6	772.05	1.39058		880	1001.51	873.14
	885	3798.8	3635.73	1.04485		885	3798.8	3635.73	1.04485		885	6391.09	5549.47	1.15166		885	5233.78	5158.44	1.01461		885	5027.41	4428.22	1.13531		885	4621.36	4163.73	1.10991		885	3731.12	3517.01	1.06088			885	694.63	629.58	1.10332		885	1072.54	778.19	1.37825		885	1005.38	876.63
	890	3799.46	3634.34	1.04543		890	3799.46	3634.34	1.04543		890	6382.9	5546.89	1.15072		890	5245.02	5186.54	1.01128		890	5029.21	4433.66	1.13432		890	4621.98	4163.95	1.11		890	3730.84	3518.7	1.06029			890	694.29	629.34	1.1032		890	1065.47	782.78	1.36114		890	1008.41	878.4
	895	3799.46	3635.8	1.04501		895	3799.46	3635.8	1.04501		895	6386.8	5550.69	1.15063		895	5254.4	5210.3	1.00846		895	5027.05	4432.7	1.13408		895	4621.97	4161.44	1.11067		895	3730.83	3517.64	1.06061			895	693.28	628.99	1.10221		895	1058.54	786.69	1.34556		895	1010.6	879.56
	900	3800.37	3636.39	1.04509		900	3800.37	3636.39	1.04509		900	6379.64	5548.12	1.14987		900	5263.04	5230.09	1.0063		900	5019.23	4429.72	1.13308		900	4621.37	4163.57	1.10995		900	3735.42	3512.3	1.06353			900	691.83	628.48	1.1008		900	1055.88	788.66	1.33883		900	1010.46	875.12
	905	3799.62	3635.33	1.04519		905	3799.62	3635.33	1.04519		905	6380.7	5550.62	1.14955		905	5270.02	5251.3	1.00356		905	5028.92	4434.16	1.13413		905	4618.73	4162.49	1.10961		905	3730.93	3516.03	1.06112			905	691.07	627.48	1.10134		905	1050.53	786.53	1.33565		905	1010.37	871.12
	910	3798.09	3633.59	1.04527		910	3798.09	3633.59	1.04527		910	6387.77	5559.84	1.14891		910	5279.01	5267.29	1.00223		910	5025.55	4431.29	1.13411		910	4616.72	4161.62	1.10936		910	3735.03	3513.54	1.06304			910	689.99	626.97	1.10052		910	1048.95	784.8	1.33658		910	1007.28	877.79
	915	3798.72	3633.83	1.04538		915	3798.72	3633.83	1.04538		915	6382.92	5552.02	1.14966		915	5288.81	5286.37	1.00046		915	5022.54	4432.59	1.13309		915	4616.66	4160.73	1.10958		915	3732.09	3513.14	1.06232			915	689.45	627.25	1.09916		915	1052.37	787.07	1.33707		915	1006.14	879.59
	920	3800.26	3633.5	1.0459		920	3800.26	3633.5	1.0459		920	6381.53	5552.47	1.14931		920	5294.11	5301.95	0.998521		920	5022.44	4432.66	1.13305		920	4616.97	4160.77	1.10964		920	3733.58	3516.46	1.06174			920	689.35	625.82	1.10151		920	1051.65	785.57	1.33871		920	1005.62	879.23
	925	3799.26	3634.64	1.04529		925	3799.26	3634.64	1.04529		925	6382.74	5549.32	1.15018		925	5300.82	5319.19	0.996546		925	5024.16	4432.37	1.13352		925	4613.58	4159.49	1.10917		925	3730.17	3514.63	1.06133			925	689.46	625.37	1.10248		925	1050.54	785.19	1.33794		925	1003.67	876.17
	930	3799.86	3633.98	1.04565		930	3799.86	3633.98	1.04565		930	6378.27	5555.03	1.1482		930	5310.81	5333.91	0.995669		930	5021.09	4434.91	1.13217		930	4612.68	4157.28	1.10954		930	3732.34	3515.04	1.06182			930	688.51	624.69	1.10216		930	1050.3	784.83	1.33825		930	1000.19	873.61
	935	3800.57	3635.02	1.04554		935	3800.57	3635.02	1.04554		935	6385.93	5552.98	1.15		935	5316.3	5346.6	0.994333		935	5020.59	4437.45	1.13141		935	4613.37	4158.48	1.10939		935	3733.36	3516.05	1.06181			935	688.93	625.28	1.10179		935	1064.6	773.28	1.37673		935	1000.1	875.24
	940	3797.98	3633.37	1.04531		940	3797.98	3633.37	1.04531		940	6378.02	5547.12	1.14979		940	5320.04	5353.84	0.993687		940	5019.76	4434.45	1.13199		940	4612.85	4157.86	1.10943		940	3734.5	3514.84	1.0625			940	693.36	622.08	1.11458		940	1068.98	763.28	1.40051		940	998.27	872.46
	945	3801.34	3636.06	1.04546		945	3801.34	3636.06	1.04546		945	6379.61	5549.89	1.1495		945	5323.71	5365.46	0.992219		945	5020.68	4439.38	1.13094		945	4612.74	4158.26	1.1093		945	3732.22	3514.93	1.06182			945	693.82	620.59	1.118		945	1065.87	763.99	1.39514		945	998.97	871.07
	950	3797.97	3633.62	1.04523		950	3797.97	3633.62	1.04523		950	6382.66	5553.45	1.14931		950	5325.85	5369.97	0.991784		950	5019.58	4438.35	1.13096		950	4612.54	4159.52	1.10891		950	3728.28	3518.85	1.05952			950	691.26	622.53	1.1104		950	1060.73	766.7	1.3835		950	1000.4	866.99
	955	3798.12	3632.57	1.04557		955	3798.12	3632.57	1.04557		955	6373.93	5549.03	1.14866		955	5328.06	5380.05	0.990337		955	5022.73	4438.94	1.13152		955	4609.37	4155.96	1.1091		955	3731.2	3519.63	1.06011			955	689.1	623.61	1.10502		955	1055.23	770.72	1.36915		955	997.52	869.31
	960	3798.57	3633.22	1.04551		960	3798.57	3633.22	1.04551		960	6371.76	5548.1	1.14846		960	5334.59	5382.57	0.991086		960	5028.92	4436.94	1.13342		960	4606.81	4155.55	1.10859		960	3729.73	3521.62	1.05909			960	687.94	625.07	1.10058		960	1050.08	778.31	1.34918		960	992.61	869.55
	965	3797.44	3632.06	1.04553		965	3797.44	3632.06	1.04553		965	6375.6	5544.69	1.14986		965	5333.37	5382.63	0.990848		965	5028.69	4445.24	1.13125		965	4607.27	4153.15	1.10934		965	3728.56	3520.59	1.05907			965	687.46	625.28	1.09944		965	1044.66	780.74	1.33804		965	991.38	866.23
	970	3796.6	3633.71	1.04483		970	3796.6	3633.71	1.04483		970	6372.45	5551.3	1.14792		970	5336.82	5389.72	0.990185		970	5032.44	4443.47	1.13255		970	4604.4	4152.91	1.10872		970	3727	3520.96	1.05852			970	686.73	623.94	1.10063		970	1044.21	782.43	1.33457		970	991.94	866.62
	975	3794.41	3632.83	1.04448		975	3794.41	3632.83	1.04448		975	6376.44	5550.57	1.14879		975	5338.76	5395.65	0.989456		975	5037.8	4447.62	1.1327		975	4605.93	4152.68	1.10915		975	3726.37	3519.86	1.05867			975	686.76	624.36	1.09994		975	1044.85	781.51	1.33696		975	991.8	864.64
	980	3797.15	3632.79	1.04524		980	3797.15	3632.79	1.04524		980	6372.11	5547.48	1.14865		980	5343.14	5395.16	0.990358		980	5038.55	4447.03	1.13301		980	4604.46	4153.4	1.1086		980	3726.19	3519.18	1.05882			980	687.36	623.65	1.10216		980	1044.11	780.33	1.33804		980	994.77	867.73
	985	3795.33	3633.71	1.04448		985	3795.33	3633.71	1.04448		985	6364.97	5542.18	1.14846		985	5341.5	5394.95	0.990093		985	5038.21	4443.75	1.13377		985	4605.76	4152.13	1.10925		985	3729.48	3523.99	1.05831			985	686.77	623.95	1.10068		985	1045.14	780.51	1.33905		985	994.72	869.79
	990	3796.64	3632.06	1.04531		990	3796.64	3632.06	1.04531		990	6370.72	5548.04	1.14828		990	5340.22	5394.86	0.989872		990	5037.99	4445.6	1.13325		990	4603.06	4149.77	1.10923		990	3726.37	3521.26	1.05825			990	687.46	623.55	1.10249		990	1043.77	779.47	1.33908		990	992.73	870.48
	995	3796.04	3631.07	1.04543		995	3796.04	3631.07	1.04543		995	6367.22	5544.86	1.14831		995	5336.74	5386.54	0.990755		995	5041.06	4448.58	1.13318		995	4604.96	4152.09	1.10907		995	3730.07	3521.03	1.05937			995	686.66	622.76	1.10261		995	1044.92	778.75	1.34179		995	991.22	868.9
	1000	3795.17	3631.71	1.04501		1000	3795.17	3631.71	1.04501		1000	6368.35	5545.73	1.14833		1000	5334.6	5385.61	0.990528		1000	5035.91	4449.32	1.13184		1000	4600.52	4149.85	1.1086		1000	3732.57	3521.34	1.05999			1000	686.9	622.3	1.10381		1000	1068.98	758.08	1.41012		1000	993.21	869.93
	1005	3794.09	3631.07	1.0449		1005	3794.09	3631.07	1.0449		1005	6366.46	5543.02	1.14855		1005	5336.7	5382.74	0.991447		1005	5041.13	4448.94	1.13311		1005	4602.49	4150.81	1.10882		1005	3729.14	3519.57	1.05954			1005	685.29	622.17	1.10145		1005	1068.78	758.37	1.40931		1005	994.21	870.89
	1010	3794.43	3631.19	1.04495		1010	3794.43	3631.19	1.04495		1010	6365.82	5536.74	1.14974		1010	5328.43	5381.94	0.990057		1010	5041.15	4451.74	1.1324		1010	4600.02	4148.65	1.1088		1010	3730.55	3517.65	1.06052			1010	685.11	623.02	1.09966		1010	1061.97	763.26	1.39136		1010	995.35	868.9
	1015	3795.21	3631.11	1.04519		1015	3795.21	3631.11	1.04519		1015	6362.6	5536.85	1.14914		1015	5328.54	5371.19	0.992059		1015	5044.93	4454.95	1.13243		1015	4602.09	4149.5	1.10907		1015	3735.98	3512.4	1.06365			1015	684.28	621.93	1.10025		1015	1055.59	769.53	1.37173		1015	994.48	867.38
	1020	3794.3	3631.15	1.04493		1020	3794.3	3631.15	1.04493		1020	6359.01	5535.32	1.14881		1020	5320.82	5361.25	0.992459		1020	5048.84	4455.16	1.13326		1020	4598.84	4147.97	1.1087		1020	3746.76	3500.18	1.07045			1020	683.91	622.39	1.09884		1020	1045.63	775.41	1.34849		1020	995.4	867.81
	1025	3793.66	3631.67	1.0446		1025	3793.66	3631.67	1.0446		1025	6360.83	5541.88	1.14777		1025	5313.92	5355.16	0.992299		1025	5049	4453.4	1.13374		1025	4599.56	4146.56	1.10925		1025	3733.55	3509.29	1.0639			1025	684.61	622.21	1.10029		1025	1043.11	779.91	1.33747		1025	996.2	871.53
	1030	3793.22	3631.78	1.04445		1030	3793.22	3631.78	1.04445		1030	6365.5	5540.58	1.14889		1030	5317.51	5347.69	0.994356		1030	5053.65	4459.52	1.13323		1030	4597.73	4147.1	1.10866		1030	3732.26	3513.81	1.06217			1030	683.43	622.1	1.09859		1030	1043.55	780.36	1.33727		1030	997.77	873.79
	1035	3794.88	3633.54	1.0444		1035	3794.88	3633.54	1.0444		1035	6369.66	5549.8	1.14773		1035	5315.02	5339.41	0.995432		1035	5052.6	4459.6	1.13297		1035	4594.64	4147.02	1.10794		1035	3727.6	3517.33	1.05978			1035	682.94	621.35	1.09912		1035	1042.19	779.49	1.33702		1035	996.41	873.74
	1040	3795.18	3629.91	1.04553		1040	3795.18	3629.91	1.04553		1040	6371.9	5546.36	1.14884		1040	5305.86	5327.56	0.995927		1040	5052.79	4463.21	1.1321		1040	4594.36	4143.96	1.10869		1040	3727.27	3517.46	1.05965			1040	683.59	620.97	1.10084		1040	1043.74	779.39	1.33918		1040	999.09	869.69
	1045	3794.16	3632.3	1.04456		1045	3794.16	3632.3	1.04456		1045	6366.48	5544.44	1.14826		1045	5300.87	5316.62	0.997038		1045	5058.69	4461.98	1.13373		1045	4593.73	4144.02	1.10852		1045	3725.88	3518.89	1.05882			1045	682.6	620.87	1.09943		1045	1041.48	778.53	1.33775		1045	1001.02	870.12
	1050	3796.16	3628.38	1.04624		1050	3796.16	3628.38	1.04624		1050	6369.71	5543.21	1.1491		1050	5293.24	5308.89	0.997052		1050	5056.19	4465.05	1.13239		1050	4593.97	4142.1	1.10909		1050	3724.69	3519.73	1.05823			1050	683.1	620.5	1.10089		1050	1040.01	776.94	1.3386		1050	998.13	874.35
	1055	3806.84	3619.99	1.05162		1055	3806.84	3619.99	1.05162		1055	6360.23	5539.37	1.14819		1055	5290.4	5297.36	0.998686		1055	5060.27	4466.45	1.13295		1055	4591.01	4140.71	1.10875		1055	3723.97	3520.24	1.05787			1055	683.12	619.75	1.10225		1055	1039.51	777.14	1.33761		1055	998.55	875.69
	1060	3799.4	3625.18	1.04806		1060	3799.4	3625.18	1.04806		1060	6368.27	5545.63	1.14834		1060	5287.71	5288.26	0.999896		1060	5052.87	4468.64	1.13074		1060	4587.09	4139.16	1.10822		1060	3724.72	3518.97	1.05847			1060	688.76	615.61	1.11883		1060	1040.98	776.64	1.34036		1060	1000.63	878.31
	1065	3795.37	3630.21	1.0455		1065	3795.37	3630.21	1.0455		1065	6364.19	5540.97	1.14857		1065	5286.03	5276.9	1.00173		1065	5054.48	4470.16	1.13072		1065	4586.85	4138.09	1.10845		1065	3724.68	3519.82	1.0582			1065	686.35	615.96	1.11428		1065	1061.93	757.1	1.40263		1065	1000.99	878.25
	1070	3790.57	3631.12	1.04391		1070	3790.57	3631.12	1.04391		1070	6369.4	5536.22	1.1505		1070	5280.6	5262.76	1.00339		1070	5059.61	4469.54	1.13202		1070	4588.9	4142.05	1.10788		1070	3724.52	3520	1.0581			1070	683.04	617.51	1.10612		1070	1060.99	755.39	1.40456		1070	999.68	877.37
	1075	3792.61	3631.26	1.04443		1075	3792.61	3631.26	1.04443		1075	6362.86	5535.24	1.14952		1075	5272.23	5253.98	1.00347		1075	5060.08	4469.57	1.13212		1075	4588.46	4137.04	1.10912		1075	3724.18	3521.41	1.05758			1075	681.7	619.6	1.10023		1075	1056.5	757.49	1.39474		1075	998.48	877.65
	1080	3788.26	3629.15	1.04384		1080	3788.26	3629.15	1.04384		1080	6356.16	5531.38	1.14911		1080	5265.77	5244.39	1.00408		1080	5067.04	4470.29	1.13349		1080	4586.99	4136.3	1.10896		1080	3721.37	3520.35	1.0571			1080	680.21	619.12	1.09867		1080	1049.88	759.33	1.38264		1080	1001.83	878.19
	1085	3790.35	3629.92	1.0442		1085	3790.35	3629.92	1.0442		1085	6363.24	5542.61	1.14806		1085	5264.43	5235.07	1.00561		1085	5068.15	4474.24	1.13274		1085	4586.06	4135.99	1.10882		1085	3722.57	3519.77	1.05762			1085	679.51	618.65	1.09838		1085	1042.6	763.81	1.365		1085	1004.7	879.84
	1090	3790.97	3630.03	1.04434		1090	3790.97	3630.03	1.04434		1090	6363.9	5540.51	1.14861		1090	5258.97	5224.4	1.00662		1090	5068.01	4474.71	1.13259		1090	4588.07	4137.5	1.1089		1090	3721.72	3520.5	1.05716			1090	678.35	617.97	1.09771		1090	1037.2	768.31	1.34998		1090	1002.48	878.38
	1095	3790.84	3627.51	1.04503		1095	3790.84	3627.51	1.04503		1095	6354.19	5529.8	1.14908		1095	5256.8	5215.08	1.008		1095	5070.8	4473.95	1.13341		1095	4586.94	4134.68	1.10938		1095	3723.42	3519.83	1.05784			1095	678.66	617.2	1.09958		1095	1035.1	772.33	1.34023		1095	1001.16	878.68
	1100	3794.34	3630.2	1.04522		1100	3794.34	3630.2	1.04522		1100	6352.11	5529.75	1.14872		1100	5245.03	5203.28	1.00802		1100	5064.33	4472.11	1.13243		1100	4588.3	4137.2	1.10904		1100	3722.11	3520.25	1.05734			1100	677.44	617.17	1.09766		1100	1033.92	772	1.33927		1100	999.67	878.64
	1105	3790.26	3626.7	1.0451		1105	3790.26	3626.7	1.0451		1105	6351.25	5532.67	1.14795		1105	5239.6	5189.07	1.00974		1105	5067.98	4471.84	1.13331		1105	4593.3	4137.68	1.11011		1105	3722.32	3520.39	1.05736			1105	677.26	617.57	1.09665		1105	1033.37	772.54	1.33763		1105	997.59	876.49
	1110	3789.84	3628.33	1.04451		1110	3789.84	3628.33	1.04451		1110	6338.8	5519.77	1.14838		1110	5232.24	5176.13	1.01084		1110	5065.07	4476.56	1.13146		1110	4586.26	4139.44	1.10794		1110	3720.89	3520.41	1.05695			1110	677.67	616.93	1.09846		1110	1031.83	773.4	1.33415		1110	995.75	877.18
	1115	3789.55	3628.17	1.04448		1115	3789.55	3628.17	1.04448		1115	6336.29	5520.49	1.14778		1115	5230.08	5165.57	1.01249		1115	5063.95	4475.04	1.1316		1115	4585.6	4137.59	1.10828		1115	3722.25	3520.25	1.05738			1115	677.67	617.21	1.09796		1115	1032.29	773.54	1.3345		1115	996.01	874.9
	1120	3787.21	3625.39	1.04464		1120	3787.21	3625.39	1.04464		1120	6333.24	5519.54	1.14742		1120	5221.75	5153.08	1.01333		1120	5063.84	4478.57	1.13068		1120	4585.63	4136.75	1.10851		1120	3722.3	3514.08	1.05925			1120	676.67	616.5	1.0976		1120	1031.61	772.07	1.33616		1120	995.21	875.81
	1125	3786.45	3629.24	1.04332		1125	3786.45	3629.24	1.04332		1125	6328.55	5514.57	1.14761		1125	5219.65	5139.48	1.0156		1125	5062.62	4479.85	1.13009		1125	4586.39	4136.39	1.10879		1125	3723.41	3515.69	1.05908			1125	676.98	616.35	1.09837		1125	1046.68	761.58	1.37435		1125	992.74	873.53
	1130	3788.68	3630.84	1.04347		1130	3788.68	3630.84	1.04347		1130	6322.06	5515.53	1.14623		1130	5213.72	5130.65	1.01619		1130	5068.65	4478.87	1.13168		1130	4586.16	4137.24	1.10851		1130	3724.77	3515.2	1.05962			1130	677.87	615.98	1.10047		1130	1057.5	752.55	1.40522		1130	990.23	872.61
	1135	3786.36	3627.75	1.04372		1135	3786.36	3627.75	1.04372		1135	6326.68	5516.53	1.14686		1135	5204.8	5121.5	1.01626		1135	5066.02	4479.25	1.131		1135	4589.43	4137.23	1.1093		1135	3725.02	3516.35	1.05934			1135	678.33	617.38	1.09872		1135	1052.65	755	1.39424		1135	989.92	870.89
	1140	3787.08	3629.41	1.04344		1140	3787.08	3629.41	1.04344		1140	6322.55	5516.99	1.14601		1140	5202.02	5107.68	1.01847		1140	5064.97	4478.54	1.13094		1140	4590.32	4138.44	1.10919		1140	3733.42	3510.4	1.06353			1140	677.03	615.85	1.09934		1140	1047.99	759.41	1.38001		1140	989.19	872.89
	1145	3787.9	3629.44	1.04366		1145	3787.9	3629.44	1.04366		1145	6322.89	5512.02	1.14711		1145	5192.85	5092.3	1.01975		1145	5064.18	4479.16	1.13061		1145	4588.06	4137.5	1.1089		1145	3736.15	3504.31	1.06616			1145	676.41	616.16	1.09778		1145	1040.37	768.35	1.35403		1145	990.98	871.12
	1150	3784.75	3626.53	1.04363		1150	3784.75	3626.53	1.04363		1150	6331.75	5515.11	1.14807		1150	5185.53	5080.84	1.0206		1150	5068.23	4480.25	1.13124		1150	4587.64	4136.88	1.10896		1150	3731.12	3509.54	1.06314			1150	675.96	615.78	1.09773		1150	1033.79	772.97	1.33743		1150	991.06	872.66
	1155	3784.64	3624.7	1.04413		1155	3784.64	3624.7	1.04413		1155	6323.72	5513.36	1.14698		1155	5178.61	5067.41	1.02194		1155	5070.43	4481.85	1.13133		1155	4587.34	4139.99	1.10806		1155	3724.6	3513.41	1.06011			1155	677.21	616.55	1.09839		1155	1032.25	774.44	1.3329		1155	991.03	872.41
	1160	3785.43	3626.34	1.04387		1160	3785.43	3626.34	1.04387		1160	6325.76	5515.02	1.14701		1160	5175.79	5055.97	1.0237		1160	5070.25	4479.75	1.13182		1160	4587.51	4136.77	1.10896		1160	3724.92	3514.71	1.05981			1160	676.76	616.22	1.09824		1160	1030.85	775.48	1.32931		1160	986.6	868.73
	1165	3785.36	3625.7	1.04404		1165	3785.36	3625.7	1.04404		1165	6329.73	5522.14	1.14625		1165	5173.9	5045.91	1.02537		1165	5064.92	4477.22	1.13126		1165	4588.15	4137.4	1.10895		1165	3727.35	3513.75	1.06079			1165	676.31	615.92	1.09805		1165	1030.9	777.1	1.3266		1165	983.13	865.17
	1170	3784.62	3625.71	1.04383		1170	3784.62	3625.71	1.04383		1170	6326.3	5521.33	1.14579		1170	5167.48	5037.16	1.02587		1170	5068.07	4478.77	1.13158		1170	4585.44	4138.58	1.10797		1170	3726.23	3514.36	1.06029			1170	676.28	615.55	1.09866		1170	1030.29	776.13	1.32747		1170	982.53	860.52
	1175	3783.05	3624.04	1.04388		1175	3783.05	3624.04	1.04388		1175	6324.23	5522.65	1.14514		1175	5166.46	5028.48	1.02744		1175	5067.82	4476.88	1.132		1175	4587.37	4135.69	1.10922		1175	3723.44	3516.24	1.05893			1175	676.16	615.69	1.09822		1175	1029.56	776.26	1.32631		1175	982.52	858.29
	1180	3782.43	3624.56	1.04356		1180	3782.43	3624.56	1.04356		1180	6321.35	5517.22	1.14575		1180	5159.84	5015.12	1.02886		1180	5071.1	4482.46	1.13132		1180	4587	4135.11	1.10928		1180	3724.29	3517.31	1.05885			1180	675.81	615.92	1.09724		1180	1030.97	776.89	1.32705		1180	977.44	859.38
	1185	3783.79	3624.74	1.04388		1185	3783.79	3624.74	1.04388		1185	6319.1	5512.22	1.14638		1185	5152.02	5002.61	1.02987		1185	5072.64	4482.49	1.13166		1185	4583.28	4130.6	1.10959		1185	3722.33	3517.53	1.05822			1185	675.64	615.37	1.09794		1185	1031.24	775.76	1.32933		1185	977.31	861.84
	1190	3783.26	3624.89	1.04369		1190	3783.26	3624.89	1.04369		1190	6317.81	5509.15	1.14678		1190	5149.69	4990.17	1.03197		1190	5072.65	4482.61	1.13163		1190	4585.58	4133.56	1.10935		1190	3721.39	3517.24	1.05804			1190	676.04	615	1.09925		1190	1052.32	757.99	1.3883		1190	976.01	860.23
	1195	3784.01	3626	1.04358		1195	3784.01	3626	1.04358		1195	6312.23	5512.86	1.145		1195	5144.78	4977.98	1.03351		1195	5081.75	4488.31	1.13222		1195	4586.04	4135.67	1.1089		1195	3723.51	3516.39	1.0589			1195	674.74	614.22	1.09853		1195	1050.09	755.77	1.38943		1195	974.93	861.01
	1200	3786.86	3624.77	1.04472		1200	3786.86	3624.77	1.04472		1200	6319.71	5511.41	1.14666		1200	5141.1	4970.78	1.03426		1200	5081.18	4488.17	1.13213		1200	4584.84	4135.77	1.10858		1200	3722.88	3519.27	1.05786			1200	675.79	614.4	1.09992		1200	1044.8	759.3	1.376		1200	973.57	860.85
	1205	3785.94	3625.12	1.04436		1205	3785.94	3625.12	1.04436		1205	6320.84	5515.12	1.14609		1205	5130.83	4951.73	1.03617		1205	5080.02	4491.15	1.13112		1205	4584.47	4134.99	1.1087		1205	3719.81	3518.31	1.05727
	1210	3785.46	3625.85	1.04402		1210	3785.46	3625.85	1.04402		1210	6333.88	5523.43	1.14673		1210	5125.1	4938.03	1.03788		1210	5088	4493.54	1.13229		1210	4585.52	4131.98	1.10976		1210	3723.14	3521.7	1.0572
	1215	3789.99	3627.14	1.0449		1215	3789.99	3627.14	1.0449		1215	6323.47	5515.41	1.14651		1215	5116.28	4928.87	1.03802		1215	5084.8	4490.9	1.13225		1215	4587.89	4134.9	1.10955		1215	3722.76	3520.93	1.05732
	1220	3787.69	3626.29	1.04451		1220	3787.69	3626.29	1.04451		1220	6328.74	5519.19	1.14668		1220	5111.85	4924.71	1.038		1220	5084.15	4492.48	1.1317		1220	4583.66	4134.23	1.10871		1220	3719.45	3519.23	1.05689
	1225	3786.9	3623.29	1.04516		1225	3786.9	3623.29	1.04516		1225	6328.37	5515.6	1.14736		1225	5102.6	4907.66	1.03972		1225	5087.45	4492.83	1.13235		1225	4582.59	4132.27	1.10898		1225	3719.24	3517.64	1.05731
	1230	3793.26	3619.24	1.04808		1230	3793.26	3619.24	1.04808		1230	6320.43	5518.55	1.14531		1230	5095.62	4892.49	1.04152		1230	5086.88	4495.94	1.13144		1230	4581.88	4131.9	1.1089		1230	3718.76	3519.73	1.05655
	1235	3797.11	3612.43	1.05112		1235	3797.11	3612.43	1.05112		1235	6323.74	5513.93	1.14687		1235	5090.23	4883.37	1.04236		1235	5088.18	4495.33	1.13188		1235	4576.54	4129.36	1.10829		1235	3718.08	3518.74	1.05665
	1240	3789.79	3618.14	1.04744		1240	3789.79	3618.14	1.04744		1240	6321.26	5514.96	1.1462		1240	5085.3	4870.07	1.04419		1240	5086.1	4492.9	1.13203		1240	4579.84	4127.02	1.10972		1240	3718.17	3518.36	1.05679
	1245	3787.26	3622.26	1.04555		1245	3787.26	3622.26	1.04555		1245	6313.57	5514.18	1.14497		1245	5078.8	4859.84	1.04505		1245	5084.69	4493.54	1.13156		1245	4575.63	4127.5	1.10857		1245	3719.31	3520.59	1.05645
	1250	3787.18	3625.55	1.04458		1250	3787.18	3625.55	1.04458		1250	6314.6	5513.49	1.1453		1250	5073.65	4845.56	1.04707		1250	5087.16	4494.33	1.13191		1250	4577.77	4128.14	1.10892		1250	3719.18	3520.9	1.05632
	1255	3784.47	3621.72	1.04494		1255	3784.47	3621.72	1.04494		1255	6316.06	5510.99	1.14608		1255	5067.47	4837.43	1.04755		1255	5078.9	4495.83	1.12969		1255	4578.41	4127.66	1.1092		1255	3719.44	3518.05	1.05724
	1260	3784.86	3622.59	1.04479		1260	3784.86	3622.59	1.04479		1260	6318.47	5507.81	1.14718		1260	5060.06	4823.68	1.049		1260	5082.58	4496.27	1.1304		1260	4573.86	4129.01	1.10774		1260	3717.04	3516.9	1.05691
	1265	3784.65	3622.61	1.04473		1265	3784.65	3622.61	1.04473		1265	6316.51	5507.36	1.14692		1265	5049.44	4814.06	1.04889		1265	5089.54	4496.41	1.13191		1265	4576.35	4127.94	1.10863		1265	3720.45	3515.98	1.05815
	1270	3784.14	3621.62	1.04487		1270	3784.14	3621.62	1.04487		1270	6309.69	5505.85	1.146		1270	5042.77	4801.12	1.05033		1270	5091.36	4497.86	1.13195		1270	4575.09	4126.48	1.10871		1270	3719.86	3514.19	1.05853
	1275	3784.11	3620.85	1.04509		1275	3784.11	3620.85	1.04509		1275	6309.17	5505.92	1.14589		1275	5034.7	4787.47	1.05164		1275	5094.99	4498.6	1.13257		1275	4576.47	4125.74	1.10925		1275	3727.78	3511.14	1.0617
	1280	3782.73	3620.36	1.04485		1280	3782.73	3620.36	1.04485		1280	6304.26	5505.87	1.14501		1280	5031.21	4778.54	1.05288		1280	5103.9	4501.81	1.13374		1280	4571.65	4125.6	1.10812		1280	3732.29	3504.64	1.06496
	1285	3783.31	3620.4	1.045		1285	3783.31	3620.4	1.045		1285	6303.81	5505.54	1.14499		1285	5024.38	4767.53	1.05387		1285	5104.35	4505.29	1.13297		1285	4572.35	4124.09	1.10869		1285	3734.83	3504.63	1.06568
	1290	3782.82	3622.76	1.04418		1290	3782.82	3622.76	1.04418		1290	6301.74	5503.63	1.14502		1290	5015.31	4753.35	1.05511		1290	5105.87	4505.54	1.13324		1290	4572.05	4125.27	1.1083		1290	3733.09	3503.27	1.0656
	1295	3780.53	3622.73	1.04356		1295	3780.53	3622.73	1.04356		1295	6302.86	5501.97	1.14556		1295	5010.78	4740.87	1.05693		1295	5102.92	4504.24	1.13291		1295	4570.82	4124.96	1.10809		1295	3730.51	3505.88	1.06407
	1300	3781.92	3618.75	1.04509		1300	3781.92	3618.75	1.04509		1300	6303.69	5503.48	1.1454		1300	5003.25	4731.1	1.05752		1300	5108.19	4505.58	1.13375		1300	4569.55	4123.6	1.10815		1300	3726.21	3512.01	1.06099
	1305	3782.02	3621.52	1.04432		1305	3782.02	3621.52	1.04432		1305	6306.39	5498.17	1.147		1305	4999.22	4718.66	1.05946		1305	5111.54	4502.15	1.13536		1305	4569.32	4121.46	1.10867		1305	3725.52	3514.55	1.06003
	1310	3780.8	3620.62	1.04424		1310	3780.8	3620.62	1.04424		1310	6299.62	5501.03	1.14517		1310	4997.2	4707.07	1.06164		1310	5105.82	4498.64	1.13497		1310	4567.74	4122.68	1.10795		1310	3723.88	3515.02	1.05942
	1315	3783.65	3624.65	1.04387		1315	3783.65	3624.65	1.04387		1315	6302.47	5503.81	1.14511		1315	4990.49	4699.71	1.06187		1315	5107.29	4502.33	1.13437		1315	4567.33	4122.17	1.10799		1315	3724.61	3516.54	1.05917
	1320	3788.06	3622.69	1.04565		1320	3788.06	3622.69	1.04565		1320	6305.75	5507.46	1.14495		1320	4984.87	4697.05	1.06128		1320	5107.5	4504.51	1.13386		1320	4567.73	4123.3	1.10779		1320	3720.58	3516.81	1.05794
	1325	3789.39	3626.57	1.0449		1325	3789.39	3626.57	1.0449		1325	6300.64	5507.37	1.14404		1325	4977.53	4681.29	1.06328		1325	5108.97	4504.6	1.13417		1325	4565.44	4119.48	1.10826		1325	3718.22	3518.46	1.05677
	1330	3791.57	3625.5	1.04581		1330	3791.57	3625.5	1.04581		1330	6307.51	5511.33	1.14446		1330	4975.65	4674.49	1.06443		1330	5107.84	4499	1.13533		1330	4566.63	4120.08	1.10838		1330	3717.55	3521.11	1.05579
	1335	3790.27	3627.5	1.04487		1335	3790.27	3627.5	1.04487		1335	6298.11	5502.75	1.14454		1335	4970.77	4660.93	1.06648		1335	5107.5	4500.15	1.13496		1335	4565.89	4117.91	1.10879		1335	3718.8	3522.5	1.05573
	1340	3790.73	3628.28	1.04477		1340	3790.73	3628.28	1.04477		1340	6291.45	5497.19	1.14448		1340	4960.45	4652.31	1.06623		1340	5106.12	4498.37	1.1351		1340	4566.42	4118.51	1.10876		1340	3716.91	3518.23	1.05647
	1345	3790.88	3626.73	1.04526		1345	3790.88	3626.73	1.04526		1345	6299.29	5499.46	1.14544		1345	4959.84	4641.06	1.06869		1345	5112.19	4498.23	1.13649		1345	4565.86	4119.78	1.10828		1345	3717.12	3519.72	1.05608
	1350	3791.99	3623.69	1.04644		1350	3791.99	3623.69	1.04644		1350	6294.59	5498.54	1.14477		1350	4948.7	4631.69	1.06844		1350	5120.1	4504	1.13679		1350	4563.48	4118.75	1.10798		1350	3715.59	3517.58	1.05629
	1355	3790.42	3626.05	1.04533		1355	3790.42	3626.05	1.04533		1355	6301.43	5502.77	1.14514		1355	4945.33	4623.75	1.06955		1355	5128.61	4503.06	1.13892		1355	4560.57	4117.47	1.10761		1355	3715.44	3517.55	1.05626
	1360	3794.06	3626.31	1.04626		1360	3794.06	3626.31	1.04626		1360	6299.12	5502.33	1.14481		1360	4940.37	4613.01	1.07096		1360	5127.11	4496.92	1.14014		1360	4559.69	4116.86	1.10756		1360	3713.15	3515.99	1.05608
	1365	3791.17	3628.22	1.04491		1365	3791.17	3628.22	1.04491		1365	6295.42	5501.42	1.14433		1365	4934.65	4606.31	1.07128		1365	5124.5	4491.11	1.14103		1365	4561.55	4116.84	1.10802		1365	3712.39	3516.55	1.05569
	1370	3791.29	3629.72	1.04451		1370	3791.29	3629.72	1.04451		1370	6298.95	5503.23	1.14459		1370	4927.34	4591.11	1.07324		1370	5120.16	4490.3	1.14027		1370	4558.85	4115.49	1.10773		1370	3711.07	3515.5	1.05563
	1375	3674.48	3557.11	1.033		1375	3674.48	3557.11	1.033		1375	6297.19	5496.32	1.14571		1375	4925.84	4589.23	1.07335		1375	5121.34	4491.1	1.14033		1375	4560.91	4115.39	1.10826		1375	3713.14	3513.59	1.05679
	1380	3689.25	3556.71	1.03726		1380	3689.25	3556.71	1.03726		1380	6289.26	5498.78	1.14376		1380	4916.65	4577.41	1.07411		1380	5118.94	4490.49	1.13995		1380	4560.65	4115.62	1.10813		1380	3711	3516.61	1.05528
	1385	3694.36	3557.41	1.0385		1385	3694.36	3557.41	1.0385		1385	6294.81	5499.56	1.1446		1385	4913.09	4571.37	1.07475		1385	5114.3	4492.76	1.13834		1385	4560.43	4114.84	1.10829		1385	3713.3	3517.52	1.05566
	1390	3693.07	3562.72	1.03659		1390	3693.07	3562.72	1.03659		1390	6292.38	5502.81	1.14348		1390	4913.21	4563.89	1.07654		1390	5115.48	4495.6	1.13789		1390	4558.57	4115.16	1.10775		1390	3712.43	3517.13	1.05553
	1395	3686.35	3569.24	1.03281		1395	3686.35	3569.24	1.03281		1395	6297.42	5501.38	1.1447		1395	4902.68	4551.22	1.07722		1395	5119.3	4494.28	1.13907		1395	4560.75	4115.03	1.10832		1395	3713.84	3517.12	1.05593
	1400	3685.44	3568.45	1.03278		1400	3685.44	3568.45	1.03278		1400	6284.5	5493.78	1.14393		1400	4900.95	4545.25	1.07826		1400	5121.74	4498.09	1.13865		1400	4560.05	4114.48	1.10829		1400	3716.59	3516.13	1.05701
	1405	3685.22	3571.39	1.03187		1405	3685.22	3571.39	1.03187		1405	6291.02	5499.56	1.14391		1405	4893.39	4536.69	1.07863		1405	5126.42	4502.66	1.13853		1405	4555.39	4112.81	1.10761		1405	3715.19	3512.64	1.05766
	1410	3681.82	3569.41	1.03149		1410	3681.82	3569.41	1.03149		1410	6290.43	5500.28	1.14366		1410	4890.32	4529.28	1.07971		1410	5130.5	4503.01	1.13935		1410	4558.06	4113.33	1.10812		1410	3716.85	3512.4	1.05821
	1415	3681.65	3571.49	1.03084		1415	3681.65	3571.49	1.03084		1415	6290.05	5496.61	1.14435		1415	4879.42	4515.84	1.08051		1415	5134.58	4509.32	1.13866		1415	4560.15	4113.42	1.1086		1415	3724.71	3503.2	1.06323
	1420	3683.17	3569.49	1.03185		1420	3683.17	3569.49	1.03185		1420	6283.9	5494.29	1.14371		1420	4873.4	4507.87	1.08109		1420	5137.83	4512.53	1.13857		1420	4559.85	4114.58	1.10822		1420	3726.73	3500.17	1.06473
	1425	3683.89	3571.9	1.03135		1425	3683.89	3571.9	1.03135		1425	6282.98	5495.21	1.14336		1425	4872.81	4502.42	1.08226		1425	5141.9	4515.8	1.13865		1425	4556.01	4113.13	1.10767		1425	3718.24	3502.59	1.06157
	1430	3683.64	3572.54	1.0311		1430	3683.64	3572.54	1.0311		1430	6279.92	5496.55	1.14252		1430	4866.74	4494.3	1.08287		1430	5135.6	4520.07	1.13618		1430	4556.9	4113.91	1.10768		1430	3719.96	3504.07	1.06161
	1435	3686.9	3576.03	1.031		1435	3686.9	3576.03	1.031		1435	6280.91	5494.48	1.14313		1435	4862.53	4485.82	1.08398		1435	5134.94	4508.99	1.13882		1435	4555.02	4115.46	1.10681		1435	3715.7	3506.6	1.05963
	1440	3686.25	3575.91	1.03086		1440	3686.25	3575.91	1.03086		1440	6282.55	5490.88	1.14418		1440	4861.54	4480.41	1.08507		1440	4940.77	4388.9	1.12574		1440	4559.59	4113.76	1.10838		1440	3713.07	3513.69	1.05674
	1445	3687.85	3577.16	1.03094		1445	3687.85	3577.16	1.03094		1445	6280.15	5492.88	1.14333		1445	4854.72	4470.45	1.08596		1445	4928.65	4371.97	1.12733		1445	4555.67	4112.48	1.10777		1445	3711.2	3515.69	1.05561
	1450	3689.09	3578.47	1.03091		1450	3689.09	3578.47	1.03091		1450	6271.11	5485.67	1.14318		1450	4856.78	4466.07	1.08748		1450	4956.64	4400.16	1.12647		1450	4555.19	4112.52	1.10764		1450	3707.74	3515.16	1.05479
	1455	3690.77	3580.72	1.03073		1455	3690.77	3580.72	1.03073		1455	6276.58	5487.86	1.14372		1455	4851.17	4457.83	1.08824		1455	4942.56	4385.6	1.127		1455	4555.76	4112.92	1.10767		1455	3705.64	3514.59	1.05436
	1460	3694.53	3583.37	1.03102		1460	3694.53	3583.37	1.03102		1460	6270.73	5486.25	1.14299		1460	4851.63	4453.32	1.08944		1460	4940.41	4384.05	1.12691		1460	4550.74	4110.74	1.10704		1460	3708.12	3515.06	1.05492
	1465	3694.38	3584.11	1.03077		1465	3694.38	3584.11	1.03077		1465	6262.38	5481.85	1.14238		1465	4844.47	4450.31	1.08857		1465	4937.31	4382.92	1.12649		1465	4553.52	4112.06	1.10736		1465	3707.79	3517.88	1.05398
	1470	3694.83	3585.69	1.03044		1470	3694.83	3585.69	1.03044		1470	6259.54	5480.05	1.14224		1470	4843.3	4440.43	1.09073		1470	4936.35	4382.08	1.12649		1470	4550.96	4109.35	1.10746		1470	3709.08	3516.22	1.05485
	1475	3695.13	3586	1.03043		1475	3695.13	3586	1.03043		1475	6252.89	5473.84	1.14232		1475	4835.59	4432.38	1.09097		1475	4934.73	4382.13	1.1261		1475	4550.64	4110.76	1.10701		1475	3706.26	3517.11	1.05378
	1480	3697.37	3588.58	1.03032		1480	3697.37	3588.58	1.03032		1480	6266.75	5481.61	1.14323		1480	4831.86	4422.03	1.09268		1480	4938.86	4384.82	1.12635		1480	4547.67	4109.01	1.10676		1480	3704.89	3517.17	1.05337
	1485	3697.99	3587.69	1.03074		1485	3697.99	3587.69	1.03074		1485	6264.31	5479.23	1.14328		1485	4826.36	4421.18	1.09165		1485	4936.26	4380.3	1.12692		1485	4548.6	4107.17	1.10748		1485	3707.56	3518.97	1.05359
	1490	3698.41	3591.93	1.02964		1490	3698.41	3591.93	1.02964		1490	6260.86	5480.84	1.14232		1490	4824.04	4413.89	1.09292		1490	4942.47	4389.02	1.1261		1490	4549.83	4109.26	1.10721		1490	3706.28	3517.11	1.05379
	1495	3699.07	3590.49	1.03024		1495	3699.07	3590.49	1.03024		1495	6264.6	5481.24	1.14292		1495	4817.19	4409.21	1.09253		1495	4939.78	4386.17	1.12622		1495	4546.44	4110.32	1.1061		1495	3705.54	3517.25	1.05353
	1500	3697.84	3591.65	1.02957		1500	3697.84	3591.65	1.02957		1500	6263.37	5482.73	1.14238		1500	4817.06	4400.72	1.09461		1500	4940.57	4385.53	1.12656		1500	4546.85	4108.21	1.10677		1500	3703.96	3517.37	1.05305
	1505	3698.59	3593.83	1.02915		1505	3698.59	3593.83	1.02915		1505	6257.72	5478.46	1.14224		1505	4812.62	4398.71	1.0941		1505	4941.96	4387.37	1.12641		1505	4545.09	4108.14	1.10636		1505	3704.4	3518.16	1.05294
	1510	3702.79	3595.27	1.02991		1510	3702.79	3595.27	1.02991		1510	6252.76	5475.44	1.14196		1510	4814.27	4389.55	1.09676		1510	4949.26	4390.03	1.12739		1510	4545.72	4107.51	1.10669		1510	3704.55	3518.01	1.05302
	1515	3702.27	3595.24	1.02977		1515	3702.27	3595.24	1.02977		1515	6248.15	5467.67	1.14274		1515	4810.39	4388.89	1.09604		1515	4950.92	4396.14	1.1262		1515	4542.19	4105.19	1.10645		1515	3704.67	3519.07	1.05274
	1520	3702.24	3596.05	1.02953		1520	3702.24	3596.05	1.02953		1520	6251.64	5469.56	1.14299		1520	4808.61	4380.37	1.09776		1520	4946.63	4392.06	1.12627		1520	4543.18	4103.76	1.10708		1520	3706.49	3518.67	1.05338
	1525	3706.69	3600.38	1.02953		1525	3706.69	3600.38	1.02953		1525	6249.52	5468.11	1.1429		1525	4806.4	4376.5	1.09823		1525	4945.8	4388.6	1.12697		1525	4543.45	4104.66	1.1069		1525	3703.54	3517.71	1.05283
	1530	3706.11	3600.99	1.02919		1530	3706.11	3600.99	1.02919		1530	6248.32	5474.67	1.14131		1530	4798.18	4370.27	1.09791		1530	4939.12	4391.59	1.12468		1530	4542.82	4105.05	1.10664		1530	3709.18	3517.84	1.05439
	1535	3706.84	3604.36	1.02843		1535	3706.84	3604.36	1.02843		1535	6251.51	5468.84	1.14311		1535	4797.24	4365.05	1.09901		1535	4943.57	4392.1	1.12556		1535	4543.48	4104.84	1.10686		1535	3710.36	3516.55	1.05511
	1540	3709.46	3606.39	1.02858		1540	3709.46	3606.39	1.02858		1540	6248.64	5472.89	1.14174		1540	4793.99	4361.06	1.09927		1540	4941.57	4393.56	1.12473		1540	4541.68	4102.71	1.107		1540	3710.56	3517.7	1.05483
	1545	3709.02	3606.09	1.02854		1545	3709.02	3606.09	1.02854		1545	6251.76	5476.47	1.14157		1545	4786.79	4351.7	1.09998		1545	4947.33	4397.74	1.12497		1545	4540.78	4102.49	1.10684		1545	3709.68	3514.95	1.0554
	1550	3713.6	3610.16	1.02865		1550	3713.6	3610.16	1.02865		1550	6243.64	5467.61	1.14193		1550	4785.45	4349.42	1.10025		1550	4948.73	4395.59	1.12584		1550	4538.08	4102.24	1.10624		1550	3717.37	3514.82	1.05763
	1555	3712.35	3610.49	1.02821		1555	3712.35	3610.49	1.02821		1555	6243.95	5469.91	1.14151		1555	4785.44	4339.11	1.10286		1555	4942.81	4395.32	1.12456		1555	4538.01	4102.57	1.10614		1555	3715.38	3509.55	1.05865
	1560	3714.95	3611.18	1.02874		1560	3714.95	3611.18	1.02874		1560	6242.34	5469.92	1.14121		1560	4781.74	4340.48	1.10166		1560	4945.21	4397.58	1.12453		1560	4539.24	4103.86	1.10609		1560	3724.15	3504.8	1.06259
	1565	3716.46	3614.77	1.02813		1565	3716.46	3614.77	1.02813		1565	6239.93	5466.78	1.14143		1565	4774.58	4330.29	1.1026		1565	4947.86	4395.83	1.12558		1565	4537.77	4100.28	1.1067		1565	3725.33	3497.85	1.06503
	1570	3714.25	3614.78	1.02752		1570	3714.25	3614.78	1.02752		1570	6238.42	5471.48	1.14017		1570	4774.51	4327.72	1.10324		1570	4949.73	4397.91	1.12547		1570	4535.37	4102.63	1.10548		1570	3713.17	3502.68	1.06009
	1575	3718.33	3618.41	1.02761		1575	3718.33	3618.41	1.02761		1575	6239.18	5470.44	1.14053		1575	4768.19	4320.3	1.10367		1575	4951.59	4398.82	1.12566		1575	4538.09	4103.41	1.10593		1575	3705.66	3503.93	1.05757
	1580	3720.73	3622.17	1.02721		1580	3720.73	3622.17	1.02721		1580	6235.89	5469.05	1.14021		1580	4767.75	4319.94	1.10366		1580	4948.12	4400.38	1.12448		1580	4537.59	4102.11	1.10616		1580	3702.02	3506.53	1.05575
	1585	3725.95	3623.42	1.0283		1585	3725.95	3623.42	1.0283		1585	6235.01	5464.44	1.14102		1585	4759.15	4314.87	1.10296		1585	4952.96	4400.13	1.12564		1585	4539.91	4103.05	1.10647		1585	3699.09	3505.8	1.05513
	1590	3732.88	3619.55	1.03131		1590	3732.88	3619.55	1.03131		1590	6237.12	5461.25	1.14207		1590	4756.22	4308.31	1.10396		1590	4952.22	4396.73	1.12634		1590	4536.04	4101.94	1.10583		1590	3699.02	3506.89	1.05479
	1595	3728.46	3625.55	1.02838		1595	3728.46	3625.55	1.02838		1595	6234.39	5467.38	1.14029		1595	4754.51	4305.51	1.10428		1595	4950.58	4398.08	1.12562		1595	4535.5	4100.2	1.10617		1595	3700.28	3506.96	1.05512
	1600	3726.72	3632.6	1.02591		1600	3726.72	3632.6	1.02591		1600	6237.58	5470.82	1.14015		1600	4752.81	4300.71	1.10512		1600	4949.38	4398.78	1.12517		1600	4535.04	4102.36	1.10547		1600	3700.53	3507.56	1.05502
	1605	3723.51	3634.51	1.02449		1605	3723.51	3634.51	1.02449		1605	6234.16	5462.22	1.14132		1605	4746.6	4296.65	1.10472		1605	4954.47	4402.57	1.12536		1605	4536.13	4102.81	1.10562		1605	3699.84	3507.7	1.05478
	1610	3726.59	3636.29	1.02483		1610	3726.59	3636.29	1.02483		1610	6239.31	5465.01	1.14168		1610	4741.45	4285.73	1.10633		1610	4954.47	4402.6	1.12535		1610	4538.18	4100.85	1.10664		1610	3700.46	3506.46	1.05533
	1615	3730.39	3635.1	1.02621		1615	3730.39	3635.1	1.02621		1615	6237.34	5467.14	1.14088		1615	4742.57	4286.83	1.10631		1615	4954.55	4403.46	1.12515		1615	4535.54	4100.35	1.10613		1615	3699.25	3508.63	1.05433
	1620	3726.3	3639.75	1.02378		1620	3726.3	3639.75	1.02378		1620	6229.89	5460.44	1.14091		1620	4739.79	4283.77	1.10645		1620	4959.31	4406.44	1.12547		1620	4536.2	4101.15	1.10608		1620	3699.55	3507.14	1.05486
	1625	3728.74	3645.61	1.0228		1625	3728.74	3645.61	1.0228		1625	6229.96	5463.3	1.14033		1625	4733.15	4275.03	1.10716		1625	4955.43	4407.81	1.12424		1625	4535.58	4100.22	1.10618		1625	3697.27	3508.57	1.05378
	1630	3731.32	3644	1.02396		1630	3731.32	3644	1.02396		1630	6223.68	5461.47	1.13956		1630	4736.12	4273.17	1.10834		1630	4953.39	4404.73	1.12456		1630	4534.94	4099.85	1.10612		1630	3694.64	3511.84	1.05205
	1635	3731.66	3647.71	1.02301		1635	3731.66	3647.71	1.02301		1635	6223.14	5460.06	1.13976		1635	4737.6	4271.58	1.1091		1635	4958.42	4406.5	1.12525		1635	4533.66	4097.9	1.10634		1635	3692.07	3511.03	1.05156
	1640	3733.84	3650.73	1.02277		1640	3733.84	3650.73	1.02277		1640	6226.7	5459.87	1.14045		1640	4729.9	4268.75	1.10803		1640	4952.9	4404.25	1.12457		1640	4531.56	4098.24	1.10573		1640	3692.47	3510.27	1.0519
	1645	3736.31	3652.85	1.02285		1645	3736.31	3652.85	1.02285		1645	6229.66	5463.36	1.14026		1645	4728.07	4263.39	1.10899		1645	4948.16	4401.57	1.12418		1645	4531.63	4099.38	1.10544		1645	3691.77	3512.17	1.05114
	1650	3736.79	3655.99	1.0221		1650	3736.79	3655.99	1.0221		1650	6230.5	5458.9	1.14135		1650	4724.52	4261.02	1.10878		1650	4944.84	4397.28	1.12452		1650	4530.72	4098.72	1.1054		1650	3689.97	3511.28	1.05089
	1655	3737.72	3657.21	1.02201		1655	3737.72	3657.21	1.02201		1655	6222.77	5458.24	1.14007		1655	4721.89	4256.32	1.10938		1655	4940.46	4397.68	1.12342		1655	4529.05	4097.49	1.10532		1655	3690.15	3513.11	1.05039
	1660	3741.27	3660.08	1.02218		1660	3741.27	3660.08	1.02218		1660	6222.76	5460.51	1.13959		1660	4718.41	4249.13	1.11044		1660	4939.23	4395.32	1.12375		1660	4529.09	4097.99	1.1052		1660	3690.11	3512	1.05071
	1665	3740.04	3660.73	1.02167		1665	3740.04	3660.73	1.02167		1665	6227.52	5459.4	1.1407		1665	4716.97	4250.04	1.10986		1665	4937.67	4396.23	1.12316		1665	4528.59	4096.49	1.10548		1665	3692.1	3513.84	1.05073
	1670	3740.57	3662.97	1.02118		1670	3740.57	3662.97	1.02118		1670	6224.63	5460.5	1.13994		1670	4714.54	4244.37	1.11077		1670	4936.25	4392.34	1.12383		1670	4528.15	4096.71	1.10531		1670	3693.04	3512.17	1.0515
	1675	3742.65	3664.55	1.02131		1675	3742.65	3664.55	1.02131		1675	6218.05	5458.71	1.13911		1675	4715.63	4245.15	1.11083		1675	4935.09	4389.13	1.12439		1675	4531.52	4096.69	1.10614		1675	3691.79	3514.15	1.05055
	1680	3743.77	3666.58	1.02105		1680	3743.77	3666.58	1.02105		1680	6213.96	5448.49	1.14049		1680	4710.26	4237.05	1.11168		1680	4939.83	4397.47	1.12333		1680	4532.81	4098.92	1.10585		1680	3691.84	3510.43	1.05168
	1685	3740.88	3665.32	1.02061		1685	3740.88	3665.32	1.02061		1685	6220.95	5458.76	1.13963		1685	4706.39	4233.91	1.11159		1685	4948.93	4402.75	1.12405		1685	4534.28	4100.04	1.10591		1685	3694.19	3511.26	1.0521
	1690	3742.99	3667.5	1.02058		1690	3742.99	3667.5	1.02058		1690	6224.84	5452.82	1.14158		1690	4703.73	4231.59	1.11158		1690	4942.53	4402.52	1.12266		1690	4531.89	4100.07	1.10532		1690	3690.33	3510.5	1.05123
	1695	3741.66	3667.1	1.02033		1695	3741.66	3667.1	1.02033		1695	6225.14	5444.35	1.14341		1695	4700.56	4230.39	1.11114		1695	4941.44	4404.24	1.12197		1695	4530.72	4098.85	1.10536		1695	3694.57	3512.56	1.05182
	1700	3741.85	3668.88	1.01989		1700	3741.85	3668.88	1.01989		1700	6246.96	5422.93	1.15195		1700	4702.68	4226.42	1.11269		1700	4940.39	4402.53	1.12217		1700	4533.59	4098.52	1.10615		1700	3693.61	3511.73	1.05179
	1705	3742.66	3671.17	1.01947		1705	3742.66	3671.17	1.01947		1705	6262.23	5406.41	1.1583		1705	4696.88	4221.46	1.11262		1705	4942.76	4403.56	1.12245		1705	4529.22	4097.55	1.10535		1705	3692.18	3509.09	1.05218
	1710	3744.68	3670.34	1.02025		1710	3744.68	3670.34	1.02025		1710	6256.93	5408.16	1.15694		1710	4694.19	4213.54	1.11407		1710	4942.73	4397.49	1.12399		1710	4525.69	4097.27	1.10456		1710	3693.95	3508.41	1.05288
	1715	3744.67	3674.14	1.0192		1715	3744.67	3674.14	1.0192		1715	6254.93	5407.01	1.15682		1715	4688.19	4214.25	1.11246		1715	4940.53	4398.89	1.12313		1715	4526.79	4097.56	1.10475		1715	3692.34	3508.88	1.05228
	1720	3743.58	3672.48	1.01936		1720	3743.58	3672.48	1.01936		1720	6237.64	5416.1	1.15168		1720	4692.65	4211.12	1.11435		1720	4933.82	4395.15	1.12256		1720	4526.74	4096.85	1.10493		1720	3694.47	3512.16	1.05191
	1725	3745.95	3672.37	1.02004		1725	3745.95	3672.37	1.02004		1725	6241.34	5425.21	1.15043		1725	4689.09	4210.37	1.1137		1725	4933.7	4398.02	1.1218		1725	4525.61	4094.96	1.10517		1725	3692.82	3511.42	1.05166
	1730	3744.49	3672.48	1.01961		1730	3744.49	3672.48	1.01961		1730	6233.5	5432.88	1.14737		1730	4687.57	4208.71	1.11378		1730	4932.8	4395.85	1.12215		1730	4524.26	4095.07	1.10481		1730	3690.23	3509.94	1.05137
	1735	3748.21	3673.66	1.02029		1735	3748.21	3673.66	1.02029		1735	6229.91	5436.91	1.14585		1735	4688.05	4210.13	1.11352		1735	4939.61	4400.96	1.12239		1735	4524.3	4096.48	1.10444		1735	3696.12	3508.28	1.05354
	1740	3756.57	3666.94	1.02444		1740	3756.57	3666.94	1.02444		1740	6222.61	5440.16	1.14383		1740	4686.92	4204.7	1.11469		1740	4943.71	4403.75	1.12261		1740	4526.82	4095.72	1.10526		1740	3695.64	3508.4	1.05337
	1745	3753.62	3673.87	1.02171		1745	3753.62	3673.87	1.02171		1745	6220.07	5441.9	1.143		1745	4682.95	4200.74	1.11479		1745	4942.47	4401.88	1.12281		1745	4524.67	4097.67	1.10421		1745	3699.89	3505.42	1.05548
	1750	3751.35	3677.92	1.01997		1750	3751.35	3677.92	1.01997		1750	6212.3	5447.16	1.14047		1750	4680.24	4197.46	1.11502		1750	4939.82	4400.91	1.12245		1750	4529.42	4099.48	1.10488		1750	3699.36	3505.48	1.05531
	1755	3746.41	3679.22	1.01826		1755	3746.41	3679.22	1.01826		1755	6209.03	5447.89	1.13971		1755	4674.29	4190.59	1.11543		1755	4948.19	4409.19	1.12224		1755	4527.07	4099.42	1.10432		1755	3704.73	3502.27	1.05781
	1760	3746.98	3680.34	1.01811		1760	3746.98	3680.34	1.01811		1760	6215.38	5449.49	1.14054		1760	4676.71	4189.19	1.11638		1760	4955.12	4408.86	1.1239		1760	4526.17	4098.9	1.10424		1760	3702.61	3500.75	1.05766
	1765	3745.98	3679.02	1.0182		1765	3745.98	3679.02	1.0182		1765	6216.02	5453.29	1.13987		1765	4675.08	4187.81	1.11635		1765	4960.18	4416.38	1.12313		1765	4525.17	4096.51	1.10464		1765	3700.87	3499.64	1.0575
	1770	3747.7	3682.46	1.01772		1770	3747.7	3682.46	1.01772		1770	6221.53	5448.52	1.14188		1770	4668.2	4185.29	1.11538		1770	4969.56	4417.77	1.1249		1770	4525.35	4097.15	1.10451		1770	3704.41	3502.58	1.05762
	1775	3745.84	3679.59	1.018		1775	3745.84	3679.59	1.018		1775	6217.22	5451.92	1.14037		1775	4666.53	4183.34	1.1155		1775	4975.15	4425.07	1.12431		1775	4525.92	4099.1	1.10413		1775	3696.66	3504.72	1.05477
	1780	3744.79	3680.35	1.01751		1780	3744.79	3680.35	1.01751		1780	6211.7	5450.72	1.13961		1780	4662.88	4179.44	1.11567		1780	4978.61	4424.9	1.12514		1780	4528.96	4098.06	1.10515		1780	3691.55	3510.29	1.05164
	1785	3745.52	3679.3	1.018		1785	3745.52	3679.3	1.018		1785	6208.62	5446.83	1.13986		1785	4663.99	4176.56	1.11671		1785	4979.05	4425.67	1.12504		1785	4524.16	4100.14	1.10342		1785	3690.82	3510.06	1.0515
	1790	3746.76	3682.82	1.01736		1790	3746.76	3682.82	1.01736		1790	6206.24	5447.59	1.13926		1790	4663.05	4174.11	1.11714		1790	4978.23	4424.36	1.12519		1790	4528.54	4100.26	1.10445		1790	3689.5	3511.53	1.05068
	1795	3749.81	3684.81	1.01764		1795	3749.81	3684.81	1.01764		1795	6206.63	5446.88	1.13948		1795	4658.4	4172.42	1.11647		1795	4977.72	4422.31	1.12559		1795	4528.43	4100.69	1.10431		1795	3691.12	3512.33	1.0509
	1800	3746.87	3683.83	1.01711		1800	3746.87	3683.83	1.01711		1800	6207.71	5447.96	1.13946		1800	4653.18	4166.99	1.11668		1800	4974.63	4423.93	1.12448		1800	4532.96	4101.41	1.10522		1800	3708.27	3515.81	1.05474
	1805	3749.06	3685.74	1.01718		1805	3749.06	3685.74	1.01718		1805	6213.24	5444.92	1.14111		1805	4652.35	4162.62	1.11765		1805	4976.97	4426.45	1.12437		1805	4532.73	4100.38	1.10544		1805	3692.87	3514.33	1.0508
	1810	3750.62	3688.32	1.01689		1810	3750.62	3688.32	1.01689		1810	6206.31	5440.95	1.14067		1810	4646.55	4163.35	1.11606		1810	4974.38	4423.68	1.12449		1810	4530.39	4101.33	1.10461		1810	3693.43	3510.19	1.0522
	1815	3753.52	3687.25	1.01797		1815	3753.52	3687.25	1.01797		1815	6206.25	5447.45	1.13929		1815	4650.78	4161.62	1.11754		1815	4980.42	4426.09	1.12524		1815	4534.13	4103.79	1.10486		1815	3693.87	3509.34	1.05258
	1820	3751.27	3689.44	1.01676		1820	3751.27	3689.44	1.01676		1820	6205.04	5445.28	1.13953		1820	4647.42	4157.78	1.11776		1820	4977.61	4423.35	1.1253		1820	4536.08	4105.79	1.1048		1820	3694.9	3511.68	1.05217
	1825	3753.77	3689.48	1.01743		1825	3753.77	3689.48	1.01743		1825	6201.36	5444.34	1.13905		1825	4644.31	4157.86	1.117		1825	4974.77	4417.36	1.12619		1825	4536.72	4105.6	1.10501		1825	3696.24	3508.62	1.05347
	1830	3752.94	3689.94	1.01707		1830	3752.94	3689.94	1.01707		1830	6200.83	5443.44	1.13914		1830	4645.53	4156.1	1.11776		1830	4972.72	4420.65	1.12488		1830	4533.16	4104.66	1.10439		1830	3697.66	3510.75	1.05324
	1835	3753.39	3689.3	1.01737		1835	3753.39	3689.3	1.01737		1835	6204.73	5445.54	1.13942		1835	4644.02	4152.5	1.11837		1835	4969.72	4417.66	1.12497		1835	4532.84	4104.51	1.10436		1835	3696.79	3511.29	1.05283
	1840	3754.19	3687.59	1.01806		1840	3754.19	3687.59	1.01806		1840	6208.47	5447.42	1.13971		1840	4642.2	4153.81	1.11758		1840	4970.3	4416.95	1.12528		1840	4534.93	4103.25	1.1052		1840	3694.07	3509.79	1.0525
	1845	3752.34	3689.52	1.01703		1845	3752.34	3689.52	1.01703		1845	6202.83	5447.22	1.13871		1845	4642.63	4152.71	1.11798		1845	4969.35	4415.81	1.12535		1845	4531.03	4104.22	1.10399		1845	3694.25	3510.47	1.05235
	1850	3753.49	3689.11	1.01745		1850	3753.49	3689.11	1.01745		1850	6206.4	5444.76	1.13988		1850	4641.9	4151.31	1.11818		1850	4962.73	4408.79	1.12564		1850	4531.93	4103.27	1.10447		1850	3695.21	3513.95	1.05158
	1855	3753.77	3689.63	1.01738		1855	3753.77	3689.63	1.01738		1855	6199.45	5445.89	1.13837		1855	4642.86	4146.86	1.11961		1855	4955.59	4409.48	1.12385		1855	4532.36	4106	1.10384		1855	3695.6	3514.15	1.05163
	1860	3753.03	3688.81	1.01741		1860	3753.03	3688.81	1.01741		1860	6202.5	5445.72	1.13897		1860	4640.44	4148.58	1.11856		1860	4958.12	4409.54	1.12441		1860	4533.44	4104.73	1.10444		1860	3694.34	3513.52	1.05146
	1865	3754.91	3690.71	1.0174		1865	3754.91	3690.71	1.0174		1865	6202.47	5450.97	1.13787		1865	4638.13	4144.8	1.11902		1865	4952	4404.05	1.12442		1865	4530.62	4102.73	1.10429		1865	3694.98	3512.16	1.05205
	1870	3754.62	3691.83	1.01701		1870	3754.62	3691.83	1.01701		1870	6204.66	5448.85	1.13871		1870	4640.31	4144.19	1.11971		1870	4950.72	4402.79	1.12445		1870	4533.59	4104.83	1.10445		1870	3694.87	3513.51	1.05162
	1875	3755.1	3691.17	1.01732		1875	3755.1	3691.17	1.01732		1875	6200.98	5446.54	1.13852		1875	4635.01	4140.56	1.11942		1875	4948.99	4405.43	1.12338		1875	4529.84	4102.13	1.10427		1875	3700.88	3514.4	1.05306
	1880	3757.32	3692.84	1.01746		1880	3757.32	3692.84	1.01746		1880	6200.87	5447.05	1.13839		1880	4638.72	4141.81	1.11997		1880	4951.26	4403.42	1.12441		1880	4526.2	4104.28	1.1028		1880	3697.49	3515.06	1.0519
	1885	3753.45	3689.92	1.01722		1885	3753.45	3689.92	1.01722		1885	6196.83	5440.4	1.13904		1885	4635.62	4141.05	1.11943		1885	4948.43	4403.42	1.12377		1885	4527.62	4103.45	1.10337		1885	3698.53	3513.04	1.0528
	1890	3754.03	3688.57	1.01775		1890	3754.03	3688.57	1.01775		1890	6199.45	5441.87	1.13921		1890	4639	4140.35	1.12044		1890	4947.68	4405.98	1.12295		1890	4530.05	4102.18	1.1043		1890	3696.37	3514.26	1.05182
	1895	3755.63	3692.42	1.01712		1895	3755.63	3692.42	1.01712		1895	6189.8	5439.93	1.13785		1895	4637.72	4141.16	1.11991		1895	4947.06	4404.86	1.12309		1895	4530.04	4102.76	1.10414		1895	3695.83	3516.83	1.0509
	1900	3753.97	3689.17	1.01756		1900	3753.97	3689.17	1.01756		1900	6187.25	5439.89	1.13739		1900	4639.28	4138.83	1.12092		1900	4946.22	4402.63	1.12347		1900	4529.71	4101.04	1.10453		1900	3693.84	3518.56	1.04982
	1905	3755.79	3691.51	1.01741		1905	3755.79	3691.51	1.01741		1905	6186.03	5434.3	1.13833		1905	4638.15	4137.02	1.12113		1905	4945.3	4405.82	1.12245		1905	4528.49	4101.6	1.10408		1905	3693.22	3516.19	1.05035
	1910	3756.2	3693.14	1.01707		1910	3756.2	3693.14	1.01707		1910	6183.26	5434.21	1.13784		1910	4638.57	4134.53	1.12191		1910	4950.23	4407.69	1.12309		1910	4528.03	4102.13	1.10382		1910	3695.15	3516.95	1.05067
	1915	3755.77	3691.04	1.01754		1915	3755.77	3691.04	1.01754		1915	6174.52	5429.37	1.13724		1915	4638.64	4134.56	1.12192		1915	4950.76	4404.51	1.12402		1915	4528.98	4101	1.10436		1915	3696.31	3516.27	1.0512
	1920	3754.26	3688.39	1.01786		1920	3754.26	3688.39	1.01786		1920	6172.37	5428.68	1.13699		1920	4639.68	4135.81	1.12183		1920	4954.87	4409.12	1.12378		1920	4531.96	4102.48	1.10469		1920	3697.48	3514.06	1.0522
	1925	3758.9	3688.16	1.01918		1925	3758.9	3688.16	1.01918		1925	6169.46	5426.34	1.13695		1925	4634.67	4132.28	1.12158		1925	4958.59	4413.9	1.1234		1925	4529.43	4102.62	1.10403		1925	3703.83	3512.43	1.05449
	1930	3765.32	3679.54	1.02331		1930	3765.32	3679.54	1.02331		1930	6165.71	5420.97	1.13738		1930	4637.33	4132.47	1.12217		1930	4955.65	4409.03	1.12398		1930	4528.33	4100.22	1.10441		1930	3713.74	3502.58	1.06029
	1935	3761.39	3684.98	1.02074		1935	3761.39	3684.98	1.02074		1935	6162.01	5418.35	1.13725		1935	4634.91	4130.55	1.1221		1935	4956.25	4410.08	1.12385		1935	4524.83	4103.05	1.1028		1935	3716.88	3498.37	1.06246
	1940	3755.8	3686.16	1.01889		1940	3755.8	3686.16	1.01889		1940	6164.54	5423.38	1.13666		1940	4635.94	4129.67	1.12259		1940	4958.97	4410.52	1.12435		1940	4527.3	4101.33	1.10386		1940	3712.88	3501.42	1.06039
	1945	3753.3	3688.45	1.01758		1945	3753.3	3688.45	1.01758		1945	6161.39	5422	1.13637		1945	4631.06	4130.51	1.12118		1945	4959.24	4415.17	1.12323		1945	4525.29	4101.08	1.10344		1945	3714.09	3504.4	1.05984
	1950	3752.89	3686.79	1.01793		1950	3752.89	3686.79	1.01793		1950	6161.73	5420.21	1.13681		1950	4629.81	4125.08	1.12236		1950	4965.94	4416.81	1.12433		1950	4524.58	4098.26	1.10402		1950	3711.59	3508.5	1.05789
	1955	3750.05	3684.56	1.01777		1955	3750.05	3684.56	1.01777		1955	6158.7	5416.32	1.13706		1955	4630.57	4126.47	1.12216		1955	4967.54	4421.27	1.12355		1955	4523.55	4098.94	1.10359		1955	3699.9	3514.73	1.05268
	1960	3752.36	3686.7	1.01781		1960	3752.36	3686.7	1.01781		1960	6157.86	5417.17	1.13673		1960	4630.52	4126.41	1.12217		1960	4964.4	4412.23	1.12515		1960	4520.86	4095.7	1.10381		1960	3700.64	3517.81	1.05197
	1965	3752.72	3688.46	1.01742		1965	3752.72	3688.46	1.01742		1965	6154.94	5414.71	1.13671		1965	4630.33	4124.72	1.12258		1965	4964.61	4416.42	1.12413		1965	4521.61	4097.68	1.10346		1965	3697.49	3516.89	1.05135
	1970	3752.46	3687.48	1.01762		1970	3752.46	3687.48	1.01762		1970	6149.96	5408.66	1.13706		1970	4626.71	4124.28	1.12182		1970	4961.36	4419.02	1.12273		1970	4522.63	4098.19	1.10357		1970	3699.02	3518.73	1.05124
	1975	3752.76	3686.37	1.01801		1975	3752.76	3686.37	1.01801		1975	6151.44	5416.56	1.13567		1975	4625.6	4121.79	1.12223		1975	4962.6	4418.74	1.12308		1975	4523.57	4096.86	1.10416		1975	3697.44	3518.19	1.05095
	1980	3751.11	3685.32	1.01785		1980	3751.11	3685.32	1.01785		1980	6149.16	5409.39	1.13676		1980	4626.32	4120.4	1.12278		1980	4958.94	4414.41	1.12335		1980	4523.56	4099.21	1.10352		1980	3699.19	3521.45	1.05047
	1985	3751.2	3683.35	1.01842		1985	3751.2	3683.35	1.01842		1985	6147.42	5415.03	1.13525		1985	4622.97	4118.29	1.12255		1985	4948.27	4409.13	1.12228		1985	4523.93	4097.42	1.10409		1985	3701.21	3523.06	1.05057
	1990	3750.37	3684.75	1.01781		1990	3750.37	3684.75	1.01781		1990	6145.26	5410.84	1.13573		1990	4622.84	4118.62	1.12242		1990	4946.65	4406.84	1.12249		1990	4524.64	4097.41	1.10427		1990	3701.68	3523.07	1.0507
	1995	3751.96	3681.76	1.01907		1995	3751.96	3681.76	1.01907		1995	6142.44	5403.51	1.13675		1995	4621.63	4116.63	1.12267		1995	4951.69	4410.19	1.12278		1995	4525.5	4099.75	1.10385		1995	3702.44	3521.46	1.05139
	2000	3751.09	3682.29	1.01868		2000	3751.09	3682.29	1.01868		2000	6141.97	5402.63	1.13685		2000	4621.17	4114.17	1.12323		2000	4947.71	4411.37	1.12158		2000	4527.19	4101.06	1.10391		2000	3703.34	3523.62	1.051
	2005	3750.19	3680.5	1.01893		2005	3750.19	3680.5	1.01893		2005	6152.41	5395.96	1.14019		2005	4621.8	4113.34	1.12361		2005	4944.55	4409.32	1.12139		2005	4522.97	4099.11	1.1034		2005	3701.54	3521.41	1.05115
	2010	3749.66	3680.87	1.01869		2010	3749.66	3680.87	1.01869		2010	6160.79	5388.65	1.14329		2010	4621.24	4115.04	1.12301		2010	4946.18	4413.8	1.12062		2010	4522.31	4096.66	1.1039		2010	3704.57	3522.53	1.05168
	2015	3750.49	3681.07	1.01886		2015	3750.49	3681.07	1.01886		2015	6173.77	5377.2	1.14814		2015	4618.86	4112.98	1.123		2015	4942.25	4406.87	1.12149		2015	4520.59	4097.59	1.10323		2015	3704.93	3522.31	1.05185
	2020	3750.38	3680.37	1.01902		2020	3750.38	3680.37	1.01902		2020	6190.38	5367.12	1.15339		2020	4617.1	4112.53	1.12269		2020	4944.05	4406.59	1.12197		2020	4524.81	4100.21	1.10356		2020	3705.47	3523.7	1.05158
	2025	3748.89	3678.3	1.01919		2025	3748.89	3678.3	1.01919		2025	6177.63	5363.83	1.15172		2025	4620.56	4111.58	1.12379		2025	4943.59	4407.72	1.12158		2025	4524.97	4102.83	1.10289		2025	3708.55	3523.74	1.05245
	2030	3750.01	3678.75	1.01937		2030	3750.01	3678.75	1.01937		2030	6163.94	5373.55	1.14709		2030	4618.27	4112.17	1.12307		2030	4939.85	4403.42	1.12182		2030	4522.87	4098.65	1.1035		2030	3709.9	3523.82	1.05281
	2035	3748.82	3678.66	1.01907		2035	3748.82	3678.66	1.01907		2035	6152.55	5373.86	1.1449		2035	4620.32	4112.27	1.12354		2035	4937.72	4406.37	1.12059		2035	4521.45	4098.44	1.10321		2035	3710.25	3525.14	1.05251
	2040	3749.5	3676.6	1.01983		2040	3749.5	3676.6	1.01983		2040	6156.4	5377.58	1.14483		2040	4621.14	4110.38	1.12426		2040	4947.19	4408.96	1.12208		2040	4521.31	4100.07	1.10274		2040	3711.93	3524.17	1.05328
	2045	3749.37	3676.87	1.01972		2045	3749.37	3676.87	1.01972		2045	6149.23	5381.72	1.14261		2045	4618.69	4108.72	1.12412		2045	4942.58	4413.17	1.11996		2045	4523.99	4100.7	1.10322		2045	3712.64	3525.98	1.05294
	2050	3750.24	3677.63	1.01974		2050	3750.24	3677.63	1.01974		2050	6133.72	5378.02	1.14052		2050	4615.37	4109.15	1.12319		2050	4938.21	4404.71	1.12112		2050	4519.2	4098.23	1.10272		2050	3711.22	3526.13	1.05249
	2055	3749.66	3677.32	1.01967		2055	3749.66	3677.32	1.01967		2055	6133.79	5376.28	1.1409		2055	4616.89	4108.79	1.12366		2055	4935.24	4407.55	1.11972		2055	4519.79	4099.23	1.10259		2055	3711.3	3528.42	1.05183
	2060	3749.92	3676.74	1.0199		2060	3749.92	3676.74	1.0199		2060	6121.69	5385.04	1.1368		2060	4614.7	4108.14	1.12331		2060	4929.06	4406.02	1.11871		2060	4517.88	4098.01	1.10246		2060	3712.36	3529.95	1.05167
	2065	3749.8	3675.81	1.02013		2065	3749.8	3675.81	1.02013		2065	6120.12	5379.93	1.13758		2065	4618.18	4106.58	1.12458		2065	4927.65	4404.6	1.11875		2065	4515.39	4097.33	1.10203		2065	3711.95	3530.81	1.0513
	2070	3749.23	3677.2	1.01959		2070	3749.23	3677.2	1.01959		2070	6119.16	5383.86	1.13657		2070	4610.41	4108.01	1.1223		2070	4928.06	4400.21	1.11996		2070	4517.33	4097.52	1.10245		2070	3713.17	3532.5	1.05115
	2075	3750.36	3675.43	1.02039		2075	3750.36	3675.43	1.02039		2075	6115.97	5381.36	1.13651		2075	4616.03	4104.1	1.12474		2075	4920.17	4396.37	1.11914		2075	4514.89	4095.29	1.10246		2075	3713.74	3531.33	1.05165
	2080	3747.88	3671.91	1.02069		2080	3747.88	3671.91	1.02069		2080	6114.18	5383.14	1.1358		2080	4611.28	4104.31	1.12352		2080	4922.98	4399.65	1.11895		2080	4510.74	4094.51	1.10166		2080	3716.27	3533.07	1.05185
	2085	3747.13	3671.64	1.02056		2085	3747.13	3671.64	1.02056		2085	6111.82	5385	1.13497		2085	4609.18	4106.5	1.12241		2085	4922.51	4400.4	1.11865		2085	4509.02	4093.78	1.10143		2085	3716.79	3533.72	1.05181
	2090	3748.12	3672.04	1.02072		2090	3748.12	3672.04	1.02072		2090	6118.74	5391.61	1.13486		2090	4608.25	4103.41	1.12303		2090	4921.55	4395.98	1.11956		2090	4508.75	4092.96	1.10159		2090	3719.64	3535.45	1.0521
	2095	3746.96	3670.61	1.0208		2095	3746.96	3670.61	1.0208		2095	6120.16	5390.03	1.13546		2095	4606.16	4104.02	1.12235		2095	4919.81	4398.39	1.11855		2095	4508.43	4090.34	1.10221		2095	3718.82	3534.53	1.05214
	2100	3750.46	3670.86	1.02168		2100	3750.46	3670.86	1.02168		2100	6111.19	5385.21	1.13481		2100	4605.32	4100.93	1.12299		2100	4917.69	4397.77	1.11822		2100	4506.15	4090.87	1.10151		2100	3718.16	3532.78	1.05247
	2105	3748.77	3670.45	1.02134		2105	3748.77	3670.45	1.02134		2105	6116.46	5388.28	1.13514		2105	4608.43	4102.48	1.12333		2105	4919.56	4398.39	1.11849		2105	4506.48	4090.46	1.1017		2105	3718.97	3533.04	1.05263
	2110	3753.39	3671.13	1.02241		2110	3753.39	3671.13	1.02241		2110	6111.25	5387.81	1.13427		2110	4607.7	4102.92	1.12303		2110	4914.43	4394.68	1.11827		2110	4509.87	4094.42	1.10147		2110	3721.01	3534.79	1.05268
	2115	3751.15	3671.46	1.02171		2115	3751.15	3671.46	1.02171		2115	6112.94	5382.27	1.13575		2115	4606.77	4101.57	1.12317		2115	4908.78	4389.2	1.11838		2115	4507.28	4091.98	1.10149		2115	3719.84	3531.73	1.05326
	2120	3749.9	3669.6	1.02188		2120	3749.9	3669.6	1.02188		2120	6114.28	5382.55	1.13594		2120	4609.31	4104.95	1.12287		2120	4913.76	4391.51	1.11892		2120	4505.4	4090.49	1.10143		2120	3722.01	3535.25	1.05283
	2125	3750.2	3668.42	1.02229		2125	3750.2	3668.42	1.02229		2125	6113.12	5385.05	1.1352		2125	4601.6	4101.04	1.12206		2125	4912.92	4392.94	1.11837		2125	4502.31	4089.41	1.10097		2125	3720.39	3531.19	1.05358
	2130	3749.59	3668	1.02224		2130	3749.59	3668	1.02224		2130	6107.18	5386.38	1.13382		2130	4604.89	4099.03	1.12341		2130	4907.34	4389.55	1.11796		2130	4504.06	4089.62	1.10134		2130	3724.97	3531.18	1.05488
	2135	3749.5	3669.27	1.02187		2135	3749.5	3669.27	1.02187		2135	6109.83	5389.21	1.13372		2135	4603.97	4099.57	1.12304		2135	4901.83	4384.61	1.11796		2135	4503.92	4090.68	1.10102		2135	3725.81	3530.39	1.05535
	2140	3746.24	3665.61	1.022		2140	3746.24	3665.61	1.022		2140	6118	5390.78	1.1349		2140	4605.15	4100.06	1.12319		2140	4903.32	4383.03	1.11871		2140	4504.03	4090.98	1.10097		2140	3724.48	3532.11	1.05446
	2145	3747.46	3664.3	1.02269		2145	3747.46	3664.3	1.02269		2145	6116.11	5390.63	1.13458		2145	4610.08	4102.31	1.12378		2145	4900.35	4381.51	1.11842		2145	4504.97	4089.85	1.1015		2145	3722.56	3532.5	1.0538
	2150	3747.75	3662.93	1.02316		2150	3747.75	3662.93	1.02316		2150	6113.16	5388.13	1.13456		2150	4606.8	4095.81	1.12476		2150	4902.18	4381.34	1.11888		2150	4500.78	4088.66	1.1008		2150	3721.19	3536.11	1.05234
	2155	3746.67	3662.44	1.023		2155	3746.67	3662.44	1.023		2155	6116.59	5392.76	1.13422		2155	4603.4	4097.51	1.12346		2155	4899.96	4381.16	1.11842		2155	4502.49	4090.09	1.10083		2155	3722.59	3536.28	1.05269
	2160	3747.48	3662.93	1.02308		2160	3747.48	3662.93	1.02308		2160	6108.59	5386.82	1.13399		2160	4607.88	4099.86	1.12391		2160	4897.98	4377.52	1.11889		2160	4502.02	4090.89	1.1005		2160	3725.54	3534.83	1.05395
	2165	3746.74	3661.72	1.02322		2165	3746.74	3661.72	1.02322		2165	6113.1	5389.72	1.13421		2165	4604.31	4098.57	1.12339		2165	4898.39	4377.16	1.11908		2165	4499.71	4089.55	1.10029		2165	3721.54	3533.27	1.05328
	2170	3745.64	3660.74	1.02319		2170	3745.64	3660.74	1.02319		2170	6116.14	5391.29	1.13445		2170	4605.21	4097.81	1.12382		2170	4896.71	4377.47	1.11862		2170	4500.15	4088.87	1.10059		2170	3722.19	3532.3	1.05376
	2175	3747.08	3661.24	1.02345		2175	3747.08	3661.24	1.02345		2175	6113.16	5390.67	1.13403		2175	4606.64	4099.68	1.12366		2175	4891.21	4372.52	1.11862		2175	4494.86	4088.17	1.09948		2175	3725.17	3531.31	1.0549
	2180	3748.75	3659.04	1.02452		2180	3748.75	3659.04	1.02452		2180	6105.84	5388.54	1.13312		2180	4607.48	4096.95	1.12461		2180	4891.37	4371.35	1.11896		2180	4500.72	4088.28	1.10088		2180	3721.92	3532.31	1.05368
	2185	3760.75	3648.89	1.03066		2185	3760.75	3648.89	1.03066		2185	6100.77	5383.12	1.13331		2185	4608.87	4101.94	1.12358		2185	4899.37	4377.76	1.11915		2185	4498.51	4086.29	1.10088		2185	3722.17	3534.54	1.05308
	2190	3753.07	3652.57	1.02751		2190	3753.07	3652.57	1.02751		2190	6101.29	5381.17	1.13382		2190	4607.31	4098.05	1.12427		2190	4901.08	4377.56	1.11959		2190	4498.64	4090.21	1.09986		2190	3721.7	3536.35	1.05241
	2195	3747.38	3658.38	1.02433		2195	3747.38	3658.38	1.02433		2195	6101.61	5385.99	1.13287		2195	4602.82	4096.69	1.12355		2195	4891.72	4375.78	1.11791		2195	4497.39	4088.53	1.1		2195	3724.95	3531.89	1.05466
	2200	3744.01	3657.77	1.02358		2200	3744.01	3657.77	1.02358		2200	6099.72	5383.2	1.1331		2200	4597.33	4094.34	1.12285		2200	4899.53	4377.17	1.11934		2200	4495.74	4085.05	1.10053		2200	3733.64	3526.18	1.05883
	2205	3743.19	3656.87	1.0236		2205	3743.19	3656.87	1.0236		2205	6101.84	5384.41	1.13324		2205	4596.98	4091.55	1.12353		2205	4900.2	4380.61	1.11861		2205	4495.13	4088.18	1.09954		2205	3738.99	3520.22	1.06215
	2210	3744.29	3659.43	1.02319		2210	3744.29	3659.43	1.02319		2210	6102.85	5382.39	1.13386		2210	4595.41	4092.18	1.12297		2210	4903.35	4383.86	1.1185		2210	4496.76	4087.89	1.10002		2210	3737.95	3525.3	1.06032
	2215	3746.1	3656.44	1.02452		2215	3746.1	3656.44	1.02452		2215	6098.26	5386.08	1.13223		2215	4597.7	4091.72	1.12366		2215	4901.27	4381.91	1.11852		2215	4495.14	4086.33	1.10004		2215	3732.64	3529.59	1.05753
	2220	3741.9	3658.13	1.0229		2220	3741.9	3658.13	1.0229		2220	6107.38	5387.12	1.1337		2220	4597.87	4091.82	1.12367		2220	4899.3	4380.03	1.11855		2220	4494.76	4084.69	1.10039		2220	3727.04	3532.38	1.05511
	2225	3743.49	3654.62	1.02432		2225	3743.49	3654.62	1.02432		2225	6096.86	5380.54	1.13313		2225	4594.49	4091.24	1.12301		2225	4897.22	4380.94	1.11785		2225	4497.41	4088.37	1.10005		2225	3725.73	3532.4	1.05473
	2230	3743.4	3654.58	1.0243		2230	3743.4	3654.58	1.0243		2230	6105.52	5380.96	1.13465		2230	4594.21	4092.83	1.1225		2230	4892.67	4376.38	1.11797		2230	4496.59	4087.5	1.10008		2230	3725.74	3535.24	1.05389
	2235	3742.97	3655.63	1.02389		2235	3742.97	3655.63	1.02389		2235	6096.82	5380.86	1.13306		2235	4591.43	4089.3	1.12279		2235	4891.34	4376.14	1.11773		2235	4496.38	4088.08	1.09988		2235	3721.5	3536.3	1.05237
	2240	3743.05	3654.05	1.02436		2240	3743.05	3654.05	1.02436		2240	6097.42	5379.73	1.13341		2240	4589.82	4088.76	1.12255		2240	4888.84	4372.69	1.11804		2240	4505.02	4091.87	1.10097		2240	3721.46	3537.18	1.0521
	2245	3745.73	3656.43	1.02442		2245	3745.73	3656.43	1.02442		2245	6100.07	5380.25	1.13379		2245	4589.95	4088.39	1.12268		2245	4880.82	4371.7	1.11646		2245	4497.39	4089.2	1.09982		2245	3723.3	3541.9	1.05122
	2250	3741.83	3657.11	1.02317		2250	3741.83	3657.11	1.02317		2250	6106.91	5383.78	1.13432		2250	4588.26	4088.93	1.12212		2250	4881.18	4374.4	1.11585		2250	4495.43	4088.7	1.09948		2250	3723.41	3540.94	1.05153
	2255	3743.3	3654.85	1.0242		2255	3743.3	3654.85	1.0242		2255	6101.36	5384.76	1.13308		2255	4586.24	4085.93	1.12245		2255	4880.59	4370.47	1.11672		2255	4492.55	4086.53	1.09936		2255	3721.93	3539.81	1.05145
	2260	3741.53	3652.82	1.02429		2260	3741.53	3652.82	1.02429		2260	6100.58	5384.43	1.133		2260	4588.47	4083.8	1.12358		2260	4880.24	4371.54	1.11637		2260	4492.6	4086	1.09951		2260	3722.84	3542.2	1.051
	2265	3742.46	3652.16	1.02473		2265	3742.46	3652.16	1.02473		2265	6103.24	5385.98	1.13317		2265	4581.57	4083.26	1.12204		2265	4880.39	4369.04	1.11704		2265	4492	4087.06	1.09908		2265	3723.62	3542.29	1.05119
	2270	3742.5	3651.95	1.02479		2270	3742.5	3651.95	1.02479		2270	6098.8	5386.04	1.13233		2270	4579.48	4080.77	1.12221		2270	4879.03	4371.29	1.11615		2270	4487.66	4083.04	1.0991		2270	3721.77	3543.04	1.05045
	2275	3740.29	3651.7	1.02426		2275	3740.29	3651.7	1.02426		2275	6096.82	5383.81	1.13244		2275	4579.33	4083.27	1.12149		2275	4873.69	4369.92	1.11528		2275	4486.93	4083.8	1.09871		2275	3725.09	3542.21	1.05163
	2280	3741.69	3652.16	1.02451		2280	3741.69	3652.16	1.02451		2280	6102.53	5384.48	1.13336		2280	4578.32	4079.99	1.12214		2280	4872.72	4367.16	1.11576		2280	4488.42	4083.73	1.0991		2280	3723.32	3542.72	1.05098
	2285	3740.77	3652.27	1.02423		2285	3740.77	3652.27	1.02423		2285	6105.1	5383.43	1.13405		2285	4573.96	4077.85	1.12166		2285	4871.66	4371.04	1.11453		2285	4490.39	4085.56	1.09909		2285	3721.39	3542.98	1.05036
	2290	3740.68	3652.03	1.02427		2290	3740.68	3652.03	1.02427		2290	6101.34	5384.49	1.13313		2290	4569.5	4076.61	1.12091		2290	4878.19	4373.46	1.11541		2290	4491.44	4086.01	1.09922		2290	3723.94	3542.74	1.05115
	2295	3740.87	3652.56	1.02418		2295	3740.87	3652.56	1.02418		2295	6100	5387.56	1.13224		2295	4572.77	4080.04	1.12077		2295	4876.84	4373.75	1.11502		2295	4492.47	4086.34	1.09939		2295	3722.82	3544.21	1.05039
	2300	3742.08	3651.67	1.02476		2300	3742.08	3651.67	1.02476		2300	6099.38	5382.17	1.13326		2300	4571.54	4074.8	1.12191		2300	4877.5	4374.21	1.11506		2300	4489.35	4082.12	1.09976		2300	3725.25	3544.14	1.0511
	2305	3739.19	3650.27	1.02436		2305	3739.19	3650.27	1.02436		2305	6093.31	5379.33	1.13273		2305	4570.49	4075.97	1.12133		2305	4879.6	4379.88	1.11409
	2310	3738.45	3648.32	1.0247		2310	3738.45	3648.32	1.0247		2310	6089.96	5381.44	1.13166		2310	4569.38	4073.23	1.12181		2310	4874.85	4375.46	1.11413
	2315	3739.56	3650.4	1.02442		2315	3739.56	3650.4	1.02442		2315	6090.5	5379.31	1.13221		2315	4573.07	4078.42	1.12128		2315	4872.04	4372.36	1.11428
	2320	3739.4	3650.31	1.02441		2320	3739.4	3650.31	1.02441		2320	6096.51	5380.17	1.13314		2320	4567.79	4077.72	1.12018		2320	4871.96	4374.56	1.1137
	2325	3739.36	3647.51	1.02518		2325	3739.36	3647.51	1.02518		2325	6084.34	5379.21	1.13108		2325	4567.18	4073.57	1.12117		2325	4864.17	4372.9	1.11234
	2330	3736.65	3648.06	1.02428		2330	3736.65	3648.06	1.02428		2330	6095.33	5383.98	1.13212		2330	4572.48	4074.33	1.12227		2330	4861.87	4370.16	1.11252
	2335	3737.77	3646.94	1.02491		2335	3737.77	3646.94	1.02491		2335	6086.88	5377.53	1.13191		2335	4572.83	4078.19	1.12129		2335	4860.44	4369.69	1.11231
	2340	3736.19	3646.39	1.02463		2340	3736.19	3646.39	1.02463		2340	6088.95	5376.42	1.13253		2340	4573.22	4074.9	1.12229		2340	4528.19	4235.44	1.06912
	2345	3733.95	3646.32	1.02403		2345	3733.95	3646.32	1.02403		2345	6086.44	5380.31	1.13124		2345	4568.85	4073.89	1.1215		2345	4456.4	4042.92	1.10227
	2350	3734.78	3646.47	1.02422		2350	3734.78	3646.47	1.02422		2350	6081.92	5374.46	1.13163		2350	4566.21	4075.41	1.12043		2350	4638.1	4166.91	1.11308
	2355	3734.25	3644.09	1.02474		2355	3734.25	3644.09	1.02474		2355	6078.5	5370.42	1.13185		2355	4566.81	4072.51	1.12137		2355	4456.4	4042.92	1.10227
	2360	3733.5	3644.34	1.02447		2360	3733.5	3644.34	1.02447		2360	6078.26	5369.25	1.13205		2360	4566.86	4073.01	1.12125		2360	4735.42	4234.64	1.11826
	2365	3735.05	3645.25	1.02463		2365	3735.05	3645.25	1.02463		2365	6076.67	5363.8	1.1329		2365	4563.39	4074.92	1.11987		2365	5450.67	4737.16	1.15062
	2370	3731.96	3645.45	1.02373		2370	3731.96	3645.45	1.02373		2370	6076.73	5368.15	1.132		2370	4566.89	4072.81	1.12131		2370	4814.92	4300.75	1.11955
	2375	3733.8	3641.95	1.02522		2375	3733.8	3641.95	1.02522		2375	6070.52	5365.23	1.13146		2375	4564.18	4071.49	1.12101		2375	4509.97	4088.31	1.10314
	2380	3733.52	3643.79	1.02463		2380	3733.52	3643.79	1.02463		2380	6072.37	5366.87	1.13145		2380	4562.22	4073.89	1.11987		2380	4528.19	4235.44	1.06912
	2385	3734.69	3644.1	1.02486		2385	3734.69	3644.1	1.02486		2385	6067.38	5364.95	1.13093		2385	4560.48	4069.64	1.12061		2385	4328.1	4081.84	1.06033
	2390	3734.8	3644.07	1.0249		2390	3734.8	3644.07	1.0249		2390	6073.39	5359.19	1.13327		2390	4560.64	4075.22	1.11912		2390	4499.69	4205.71	1.0699
	2395	3735.5	3645.23	1.02476		2395	3735.5	3645.23	1.02476		2395	6076.06	5366.67	1.13218		2395	4559.96	4071.31	1.12002		2395	4505.29	4201.43	1.07232
	2400	3734.42	3643.49	1.02496		2400	3734.42	3643.49	1.02496		2400	6079.35	5360.43	1.13412		2400	4559.75	4070.43	1.12021		2400	4515.58	4199.7	1.07521
	2405	3733.68	3644.42	1.02449		2405	3733.68	3644.42	1.02449		2405	6082.97	5358.39	1.13522		2405	4564.27	4069.96	1.12145		2405	4522.03	4199.21	1.07688
	2410	3734.72	3640.46	1.02589		2410	3734.72	3640.46	1.02589		2410	6103.31	5339.15	1.14312		2410	4560.04	4071.99	1.11986		2410	4530.56	4202.33	1.07811
	2415	3730.81	3642.31	1.0243		2415	3730.81	3642.31	1.0243		2415	6109.85	5331.31	1.14603		2415	4566.29	4074.15	1.1208		2415	4683.69	4170.51	1.12305
	2420	3731.13	3641.93	1.02449		2420	3731.13	3641.93	1.02449		2420	6109.35	5335.85	1.14496		2420	4564.65	4073.77	1.1205		2420	4942.72	4296.54	1.1504
	2425	3730.56	3641.33	1.0245		2425	3730.56	3641.33	1.0245		2425	6100.97	5336.88	1.14317		2425	4564.36	4073.21	1.12058		2425	5150.28	4429	1.16285
	2430	3729.38	3642.13	1.02396		2430	3729.38	3642.13	1.02396		2430	6095.07	5344.3	1.14048		2430	4561.54	4073.24	1.11988		2430	4460.25	4114.45	1.08405
	2435	3732.28	3641.05	1.02506		2435	3732.28	3641.05	1.02506		2435	6093.86	5342.33	1.14067		2435	4564.52	4073.38	1.12057		2435	4460.25	4114.45	1.08405
	2440	3728.19	3638.74	1.02458		2440	3728.19	3638.74	1.02458		2440	6081.94	5343.57	1.13818		2440	4565.23	4070.64	1.1215		2440	5150.28	4429	1.16285
	2445	3727.98	3638.61	1.02456		2445	3727.98	3638.61	1.02456		2445	6080.49	5357.72	1.1349		2445	4561.75	4070.66	1.12064		2445	4334.03	3990.24	1.08616
	2450	3727.34	3638.34	1.02446		2450	3727.34	3638.34	1.02446		2450	6075.17	5361.71	1.13307		2450	4560.31	4070.5	1.12033		2450	4827.51	4391.36	1.09932
	2455	3729.75	3638.67	1.02503		2455	3729.75	3638.67	1.02503		2455	6070.39	5354.25	1.13375		2455	4559.63	4072.43	1.11963		2455	6083.41	5078.78	1.19781
	2460	3743.45	3629.26	1.03146		2460	3743.45	3629.26	1.03146		2460	6067.36	5355.88	1.13284		2460	4558.67	4072	1.11952		2460	5890.21	4955.19	1.1887
	2465	3741.42	3629.5	1.03084		2465	3741.42	3629.5	1.03084		2465	6073.02	5355.59	1.13396		2465	4560.07	4070.91	1.12016		2465	5741.18	4847.62	1.18433
	2470	3732.87	3633.2	1.02743		2470	3732.87	3633.2	1.02743		2470	6087.51	5338.88	1.14022		2470	4558.83	4068.97	1.12039		2470	5175.06	4497.08	1.15076
	2475	3728.85	3639.23	1.02463		2475	3728.85	3639.23	1.02463		2475	6112.58	5323.79	1.14816		2475	4558.92	4069.93	1.12015		2475	5044.49	4423.26	1.14045
	2480	3725.9	3636.24	1.02466		2480	3725.9	3636.24	1.02466		2480	6104.22	5331.57	1.14492		2480	4554.3	4067.22	1.11976		2480	4407.7	4029.18	1.09394
	2485	3724.02	3635.57	1.02433		2485	3724.02	3635.57	1.02433		2485	6093.63	5333.03	1.14262		2485	4556.44	4070.64	1.11934		2485	4467.22	4075.09	1.09623
	2490	3723.66	3635.33	1.0243		2490	3723.66	3635.33	1.0243		2490	6090.51	5339.19	1.14072		2490	4558.96	4070.91	1.11989		2490	4334.03	3990.24	1.08616
	2495	3724.45	3637.85	1.02381		2495	3724.45	3637.85	1.02381		2495	6091.44	5340.52	1.14061		2495	4556.34	4067.25	1.12025		2495	4600.6	4148.41	1.109
	2500	3724.25	3635.23	1.02449		2500	3724.25	3635.23	1.02449		2500	6082.77	5351.19	1.13671		2500	4552.02	4065.9	1.11956		2500	4589.29	4142.16	1.10795
	2505	3725.78	3638.1	1.0241		2505	3725.78	3638.1	1.0241		2505	6084.88	5355.05	1.13629		2505	4551.38	4065.48	1.11952		2505	4613.18	4148.14	1.11211
	2510	3726.23	3637.32	1.02444		2510	3726.23	3637.32	1.02444		2510	6086.96	5355.33	1.13662		2510	4551.04	4067.44	1.1189		2510	4796.52	4268.35	1.12374
	2515	3724.34	3637.66	1.02383		2515	3724.34	3637.66	1.02383		2515	6088.14	5355.37	1.13683		2515	4552.36	4066.94	1.11936		2515	4785.57	4271.8	1.12027
	2520	3725.93	3638.66	1.02398		2520	3725.93	3638.66	1.02398		2520	6092.56	5352.07	1.13836		2520	4553.08	4068.23	1.11918		2520	4766.88	4242.71	1.12355
	2525	3726.36	3638.8	1.02406		2525	3726.36	3638.8	1.02406		2525	6093.79	5345.73	1.13994		2525	4550.94	4068.39	1.11861		2525	4792.74	4269.07	1.12267
	2530	3725.11	3635.81	1.02456		2530	3725.11	3635.81	1.02456		2530	6103.82	5349.45	1.14102		2530	4552.64	4067.69	1.11922		2530	4895.2	4329.45	1.13067
	2535	3725.4	3636.5	1.02445		2535	3725.4	3636.5	1.02445		2535	6107.22	5342.59	1.14312		2535	4551.04	4069.94	1.11821		2535	5039.17	4413.69	1.14171
	2540	3723.5	3637.04	1.02377		2540	3723.5	3637.04	1.02377		2540	6102.73	5336.02	1.14369		2540	4549.52	4066.91	1.11867		2540	5047.96	4407.02	1.14544
	2545	3724.13	3637.05	1.02394		2545	3724.13	3637.05	1.02394		2545	6100.6	5346.89	1.14096		2545	4548.42	4066.05	1.11863		2545	5047.96	4407.02	1.14544
	2550	3725.35	3635.1	1.02483		2550	3725.35	3635.1	1.02483		2550	6092.6	5349.94	1.13882		2550	4546.61	4066.27	1.11813		2550	5047.96	4407.02	1.14544
	2555	3723.49	3633.98	1.02463		2555	3723.49	3633.98	1.02463		2555	6078.14	5354.13	1.13522		2555	4551.4	4066.24	1.11931		2555	5047.96	4407.02	1.14544
	2560	3723.57	3634.51	1.0245		2560	3723.57	3634.51	1.0245		2560	6091.8	5372.77	1.13383		2560	4547.25	4064.79	1.11869		2560	5019.63	4440.48	1.13043
	2565	3721.92	3632.14	1.02472		2565	3721.92	3632.14	1.02472		2565	6087.07	5370.41	1.13345		2565	4549.17	4066.2	1.11878		2565	4536.29	4131.29	1.09803
	2570	3724.57	3629.36	1.02623		2570	3724.57	3629.36	1.02623		2570	6083.96	5367.44	1.13349		2570	4548.65	4064.96	1.11899		2570	4813.89	4364.19	1.10304
	2575	3725.02	3630.55	1.02602		2575	3725.02	3630.55	1.02602		2575	6089.89	5375.51	1.1329		2575	4547.77	4065.06	1.11875		2575	4932.38	4475.84	1.102
	2580	3731.18	3622.81	1.02991		2580	3731.18	3622.81	1.02991		2580	6079.42	5367.79	1.13257		2580	4546.42	4064.29	1.11863		2580	4933.92	4453.61	1.10785
	2585	3728.62	3626.93	1.02804		2585	3728.62	3626.93	1.02804		2585	6087.54	5375.05	1.13256		2585	4548.45	4067.23	1.11832		2585	4939.33	4445.06	1.1112
	2590	3725.35	3631.06	1.02597		2590	3725.35	3631.06	1.02597		2590	6080.63	5368.16	1.13272		2590	4546.37	4066.41	1.11803		2590	4934.78	4450.22	1.10888
	2595	3721.34	3632.14	1.02456		2595	3721.34	3632.14	1.02456		2595	6076.11	5367.87	1.13194		2595	4548.5	4064.33	1.11913		2595	4935.62	4450.73	1.10895
	2600	3724.11	3633.84	1.02484		2600	3724.11	3633.84	1.02484		2600	6072.71	5369.29	1.13101		2600	4547.68	4060.47	1.11999		2600	4938.83	4449.04	1.11009
	2605	3720.72	3631.31	1.02462		2605	3720.72	3631.31	1.02462		2605	6070.05	5371.25	1.1301		2605	4544.63	4060.41	1.11925		2605	4938.82	4450.13	1.10981
	2610	3721.06	3629.87	1.02512		2610	3721.06	3629.87	1.02512		2610	6067.05	5365.83	1.13068		2610	4547.73	4063.96	1.11904		2610	4949.4	4447.52	1.11284
	2615	3719.87	3631.51	1.02433		2615	3719.87	3631.51	1.02433		2615	6068.14	5371.4	1.12971		2615	4543.5	4064.02	1.11798		2615	4962.97	4449.86	1.11531
	2620	3719.11	3628.96	1.02484		2620	3719.11	3628.96	1.02484		2620	6063.46	5365.19	1.13015		2620	4546.15	4065.49	1.11823		2620	4971.31	4449.61	1.11725
	2625	3719.93	3628.54	1.02519		2625	3719.93	3628.54	1.02519		2625	6061.46	5365.6	1.12969		2625	4548.25	4064.35	1.11906		2625	4978.54	4444.32	1.1202
	2630	3720.52	3632.33	1.02428		2630	3720.52	3632.33	1.02428		2630	6054.54	5360.11	1.12956		2630	4550.46	4066.01	1.11915		2630	4987.49	4443.95	1.12231
	2635	3718.51	3630.29	1.0243		2635	3718.51	3630.29	1.0243		2635	6061.06	5367.29	1.12926		2635	4548.02	4064.42	1.11898		2635	4995.34	4444.05	1.12405
	2640	3719.07	3630.04	1.02453		2640	3719.07	3630.04	1.02453		2640	6055.5	5363.58	1.129		2640	4550.73	4072.23	1.1175		2640	4994.46	4439.88	1.12491
	2645	3719.23	3630.75	1.02437		2645	3719.23	3630.75	1.02437		2645	6051.4	5364.81	1.12798		2645	4553.5	4069.84	1.11884		2645	5001.14	4441.15	1.12609
	2650	3719.01	3631.37	1.02413		2650	3719.01	3631.37	1.02413		2650	6050.4	5361.2	1.12855		2650	4552.96	4069.64	1.11876		2650	5005.48	4442.82	1.12664
	2655	3717.59	3632.8	1.02334		2655	3717.59	3632.8	1.02334		2655	6046.28	5351.16	1.1299		2655	4553.74	4072.65	1.11813		2655	5014.71	4438.92	1.12971
	2660	3717.28	3630.08	1.02402		2660	3717.28	3630.08	1.02402		2660	6033.55	5348.54	1.12807		2660	4554.45	4073.6	1.11804		2660	5019.63	4440.48	1.13043
	2665	3718.01	3630.39	1.02414		2665	3718.01	3630.39	1.02414		2665	6034.77	5341.78	1.12973		2665	4551.42	4072.63	1.11756		2665	5024.38	4439.61	1.13172
	2670	3720.95	3630.08	1.02503		2670	3720.95	3630.08	1.02503		2670	6030.97	5348.2	1.12766		2670	4556.78	4071.86	1.11909		2670	5032.8	4434.97	1.1348
	2675	3718.98	3629.6	1.02463		2675	3718.98	3629.6	1.02463		2675	5993.7	5307.99	1.12918		2675	4556.03	4072.72	1.11867		2675	5035.33	4431.09	1.13636
	2680	3720.19	3630.38	1.02474		2680	3720.19	3630.38	1.02474		2680	6001.08	5312.08	1.1297		2680	4557.24	4074.53	1.11847		2680	5039.73	4431.51	1.13725
	2685	3720.76	3630.63	1.02482		2685	3720.76	3630.63	1.02482		2685	5995.96	5309.62	1.12926		2685	4559.26	4072.39	1.11955		2685	5044.94	4427.87	1.13936
	2690	3718.86	3628.62	1.02487		2690	3718.86	3628.62	1.02487		2690	5998.18	5305.8	1.13049		2690	4559.81	4076.55	1.11855		2690	5042.96	4428.16	1.13884
	2695	3718.8	3628.79	1.0248		2695	3718.8	3628.79	1.0248		2695	5984.45	5301.08	1.12891		2695	4562.3	4079.03	1.11848		2695	5050.47	4425.39	1.14125
	2700	3724.4	3632.33	1.02535		2700	3724.4	3632.33	1.02535		2700	5989.23	5305.58	1.12885		2700	4561.46	4080.44	1.11788		2700	5043.11	4424.95	1.1397
	2705	3720.72	3629.87	1.02503		2705	3720.72	3629.87	1.02503		2705	5995.39	5303.1	1.13054		2705	4564.23	4081.72	1.11821		2705	5048.85	4423.03	1.14149
	2710	3720.83	3630.04	1.02501		2710	3720.83	3630.04	1.02501		2710	5990.78	5302.06	1.1299		2710	4561.9	4080.45	1.11799		2710	5049.57	4414.81	1.14378
	2715	3719.99	3630.67	1.0246		2715	3719.99	3630.67	1.0246		2715	5981.88	5302.83	1.12805		2715	4560.3	4077.99	1.11827		2715	5044.28	4415.05	1.14252
	2720	3719.76	3632.37	1.02406		2720	3719.76	3632.37	1.02406		2720	5992.75	5306.77	1.12927		2720	4558.87	4076.65	1.11829		2720	5040.13	4414.27	1.14178
	2725	3720.99	3632.55	1.02435		2725	3720.99	3632.55	1.02435		2725	6024.36	5339.34	1.1283		2725	4560.73	4077.05	1.11863		2725	5039.56	4412.92	1.142
	2730	3722.79	3632.59	1.02483		2730	3722.79	3632.59	1.02483		2730	6022.68	5336.37	1.12861		2730	4557.38	4078.99	1.11728		2730	5052.27	4412.99	1.14486
	2735	3720.78	3630.76	1.02479		2735	3720.78	3630.76	1.02479		2735	6039.07	5330.22	1.13299		2735	4553.07	4076.49	1.11691		2735	5045.87	4413.49	1.14328
	2740	3724.89	3634.33	1.02492		2740	3724.89	3634.33	1.02492		2740	6029.81	5326.93	1.13195		2740	4554.99	4075.23	1.11773		2740	5059.84	4412	1.14684
	2745	3723.27	3631.83	1.02518		2745	3723.27	3631.83	1.02518		2745	6025.14	5326.62	1.13114		2745	4551.31	4076.48	1.11648		2745	5053.81	4406.89	1.1468
	2750	3720.51	3629.73	1.02501		2750	3720.51	3629.73	1.02501		2750	6021.6	5334.49	1.12881		2750	4552.59	4076.94	1.11667		2750	5047.74	4407.96	1.14514
	2755	3719.77	3630.26	1.02466		2755	3719.77	3630.26	1.02466		2755	6024.91	5340.2	1.12822		2755	4553.7	4074.73	1.11755		2755	5056.75	4405.46	1.14784
	2760	3722.61	3631.29	1.02515		2760	3722.61	3631.29	1.02515		2760	6020.16	5335.61	1.1283		2760	4551.85	4077.45	1.11635		2760	5047.96	4407.02	1.14544
	2765	3722.02	3628.43	1.02579		2765	3722.02	3628.43	1.02579		2765	6040.45	5353.65	1.12829		2765	4549.71	4075.18	1.11644		2765	5037.86	4409.94	1.14239
	2770	3719.67	3629.67	1.0248		2770	3719.67	3629.67	1.0248		2770	6031.68	5342.3	1.12904		2770	4553.81	4072.97	1.11806		2770	5035.02	4410.87	1.1415
	2775	3718.76	3629.39	1.02462		2775	3718.76	3629.39	1.02462		2775	6025.08	5341.79	1.12791		2775	4553.47	4076.61	1.11697		2775	5038.45	4414.72	1.14128
	2780	3717.03	3627.8	1.0246		2780	3717.03	3627.8	1.0246		2780	6033.13	5343.01	1.12916		2780	4553.31	4075.27	1.1173		2780	5039.17	4413.69	1.14171
	2785	3716.23	3626.92	1.02462		2785	3716.23	3626.92	1.02462		2785	6022.08	5336.59	1.12845		2785	4551.29	4078.63	1.11589		2785	5039.26	4411.73	1.14224
	2790	3717.33	3626.96	1.02492		2790	3717.33	3626.96	1.02492		2790	6021.24	5339.69	1.12764		2790	4556.46	4078.44	1.11721		2790	5042.46	4406.95	1.14421
	2795	3718.97	3627.86	1.02511		2795	3718.97	3627.86	1.02511		2795	6016.23	5334.77	1.12774		2795	4554.3	4077.34	1.11698		2795	5040.01	4410.58	1.14271
	2800	3719.95	3628.54	1.02519		2800	3719.95	3628.54	1.02519		2800	6020.14	5339.5	1.12747		2800	4550.46	4079.4	1.11547		2800	5030.79	4408.8	1.14108
	2805	3718.99	3627.7	1.02516		2805	3718.99	3627.7	1.02516		2805	6012.91	5340.13	1.12599		2805	4547.92	4076.19	1.11573		2805	5033.55	4411.88	1.14091
	2810	3719	3630.33	1.02442		2810	3719	3630.33	1.02442		2810	6019.46	5339.5	1.12735		2810	4548.22	4075.19	1.11608		2810	5030.82	4412.95	1.14001
	2815	3719.89	3628.22	1.02527		2815	3719.89	3628.22	1.02527		2815	6018.65	5332.99	1.12857		2815	4553.83	4075.88	1.11726		2815	5032.08	4410.92	1.14082
	2820	3720.31	3630.27	1.0248		2820	3720.31	3630.27	1.0248		2820	6013.89	5335.65	1.12711		2820	4552.91	4075.9	1.11703		2820	5028.11	4412.81	1.13943
	2825	3718.08	3627.59	1.02494		2825	3718.08	3627.59	1.02494		2825	6012.27	5336.52	1.12663		2825	4551.6	4074.24	1.11717		2825	5027.25	4410.54	1.13983
	2830	3719.75	3627.55	1.02542		2830	3719.75	3627.55	1.02542		2830	6016.97	5337.52	1.1273		2830	4549.92	4077.17	1.11595		2830	5028.46	4407.79	1.14081
	2835	3717.33	3628.19	1.02457		2835	3717.33	3628.19	1.02457		2835	6010.92	5332.35	1.12726		2835	4551.68	4078.08	1.11613		2835	5031.89	4410.22	1.14096
	2840	3720.04	3628.06	1.02535		2840	3720.04	3628.06	1.02535		2840	6014.83	5337.93	1.12681		2840	4552.5	4075.97	1.11691		2840	5026.96	4410.91	1.13967
	2845	3717.25	3625.58	1.02528		2845	3717.25	3625.58	1.02528		2845	6010.16	5332.67	1.12705		2845	4554.79	4079.07	1.11662		2845	5023.96	4409.55	1.13934
	2850	3715.13	3626.14	1.02454		2850	3715.13	3626.14	1.02454		2850	6013.26	5334.59	1.12722		2850	4558.14	4080.85	1.11696		2850	5022.06	4407.17	1.13952
	2855	3715.74	3628.02	1.02418		2855	3715.74	3628.02	1.02418		2855	6007.7	5324.89	1.12823		2855	4556.76	4080.85	1.11662		2855	5022.89	4403.58	1.14064
	2860	3717.07	3626.25	1.02505		2860	3717.07	3626.25	1.02505		2860	6011.2	5330.43	1.12771		2860	4559.43	4085.35	1.11604		2860	5019.38	4402.23	1.14019
	2865	3716.31	3629.26	1.02399		2865	3716.31	3629.26	1.02399		2865	6010.8	5333.21	1.12705		2865	4559.26	4080.51	1.11733		2865	5018.11	4401.89	1.13999
	2870	3722.46	3630.5	1.02533		2870	3722.46	3630.5	1.02533		2870	6006.85	5326.13	1.12781		2870	4559.74	4080.03	1.11758		2870	5011.97	4401.55	1.13868
																2875	4557.47	4077.46	1.11772		2875	5010.89	4398.33	1.13927
																2880	4557.95	4081.62	1.1167		2880	5011.61	4397	1.13978
																2885	4557.29	4081.41	1.1166		2885	5008.19	4396.68	1.13908
																2890	4557.34	4082.44	1.11633		2890	5005.5	4391.48	1.13982
																2895	4559	4082.76	1.11665		2895	5001.67	4386.75	1.14018
																2900	4559.37	4080.91	1.11724		2900	5001.36	4389.45	1.1394
																2905	4561.27	4083.18	1.11709		2905	5000.31	4390.06	1.13901
																2910	4560.88	4084.37	1.11667		2910	4997.43	4385.04	1.13965
																2915	4557.96	4081	1.11687		2915	4993.03	4386.29	1.13833
																2920	4562.01	4082.18	1.11754		2920	4990.22	4386.34	1.13767
																2925	4557.95	4081.2	1.11682		2925	4983.19	4380.92	1.13748
																2930	4561.53	4082.59	1.11731		2930	4979.59	4378.87	1.13719
																2935	4558.42	4085.46	1.11577		2935	4974.56	4376.6	1.13663
																2940	4560.86	4083.93	1.11678		2940	4972.42	4372.52	1.1372
																2945	4558.86	4082.87	1.11658		2945	4965.05	4370.71	1.13598
																2950	4562.46	4086.02	1.1166		2950	4960.49	4368.73	1.13545
																2955	4558.86	4083.83	1.11632		2955	4956.95	4364.93	1.13563
																2960	4554.25	4081.61	1.1158		2960	4948.2	4362.86	1.13416
																2965	4559.51	4084.67	1.11625		2965	4948.42	4365.14	1.13362
																2970	4557.95	4082.22	1.11654		2970	4939.35	4360.33	1.13279
																2975	4557.47	4083.02	1.1162		2975	4929.02	4354.94	1.13182
																2980	4556.21	4084	1.11562		2980	4925.44	4352.87	1.13154
																2985	4551.76	4079.5	1.11576		2985	4919.14	4348.62	1.1312
																2990	4548.23	4077.03	1.11557		2990	4919.69	4344.59	1.13237
																2995	4548.38	4075.72	1.11597		2995	4920.94	4345.99	1.13229
																3000	4544.64	4072.91	1.11582		3000	4920.88	4346.02	1.13227
																3005	4549.09	4076.47	1.11594		3005	4913.43	4339.07	1.13237
																3010	4546.22	4077.08	1.11507		3010	4908.08	4337.87	1.13145
																3015	4544.65	4075.35	1.11516		3015	4905.93	4335.39	1.1316
																3020	4547.04	4075.16	1.11579		3020	4900.39	4335.64	1.13026
																3025	4541.23	4072.88	1.11499		3025	4895.2	4329.45	1.13067
																3030	4543.85	4073.47	1.11547		3030	4889.71	4332.84	1.12852
																3035	4541.97	4073.09	1.11512		3035	4889.49	4327.05	1.12998
																3040	4544.29	4071.82	1.11603		3040	4879.85	4323.98	1.12856
																3045	4539.99	4070.15	1.11544		3045	4877.42	4322.52	1.12837
																3050	4542.09	4071.84	1.11549		3050	4873.87	4320.15	1.12817
																3055	4540.98	4071.46	1.11532		3055	4864.46	4317.56	1.12667
																3060	4542.45	4072.11	1.1155		3060	4860.2	4313.95	1.12662
																3065	4539.24	4072.54	1.1146		3065	4854.8	4312.48	1.12576
																3070	4544.26	4074.67	1.11525		3070	4855.25	4312.44	1.12587
																3075	4538.84	4073.69	1.11418		3075	4858.55	4309.8	1.12733
																3080	4535.39	4075.58	1.11282		3080	4857.72	4310.37	1.12698
																3085	4533.32	4072.36	1.11319		3085	4853.89	4307.48	1.12685
																3090	4536.1	4070.9	1.11427		3090	4851.04	4309.82	1.12558
																3095	4532.13	4069.11	1.11379		3095	4847.12	4302.82	1.1265
																3100	4530.23	4068.78	1.11341		3100	4842.16	4300.58	1.12593
																3105	4529.91	4069.5	1.11314		3105	4844.12	4299.21	1.12675
																3110	4534.18	4068.69	1.11441		3110	4842.32	4302.23	1.12554
																3115	4533.28	4067.37	1.11455		3115	4845.4	4299.12	1.12707
[truncated: 13 more columns]

## Sheet: Figure 3
	Figure 3a			spiking / total			Figure 3e	% AM conlonization				Figure 3f	% AM conlonization
	Barley	10-7 M SmLCO	10-7 M NS-LCO	10-7 M CO4				total	arbuscules				total	arbuscules
	+P+N	1 / 26	2 / 33	9 / 29			R108	40	25.88			WT	70	27
	+P-N	4 / 22	11 / 26	30 / 33			R108	52.17	39.13			WT	96	64		one-sided Wilcoxon Test **: p<0.01; *: 0.01<p<0.05
	-P+N	9 / 29	8 / 36	25 / 38			R108	45.16	37.63			WT	76	64
	-P-N	18 / 26	23 / 28	22 / 24			R108	45.57	30.38			WT	79	56		Total Colonisation	p value	significance
							R108	43.9	26.83			WT	76	52		nsp1a-1 vs WT	0.002	**
							nsp1-3	11.58	9.47			WT	72	46		nsp1a-2 vs WT	0.004	**
							nsp1-3	18.84	10.14			nsp1a-1	33	0		nsp2-1 vs WT	0.002	**
	Figure 3b			spiking / total			nsp1-3	8.99	5.62			nsp1a-1	62	0		nsp2-2 vs WT	0.002	**
	Medicago	10-11 M SmLCO	10-8 M NS-LCO	10-7 M CO4			nsp1-3	13.68	10.53			nsp1a-1	30	0
	+P+N	2 / 12	0 / 14	16 / 23			nsp1-3	19.32	12.5			nsp1a-1	57	0		Arbuscles	p value	significance
	+P-N	9 / 15	3 / 15	15 / 18			nsp2-4	59.14	39.78			nsp1a-1	45	5		nsp1a-1 vs WT	0.002	**
	-P+N	2 / 12	1 / 16	12 / 16			nsp2-4	43.48	33.04			nsp1a-1	42	2		nsp1a-2 vs WT	0.003	**
	-P-N	10 / 11	10 / 13	12 / 15			nsp2-4	33.86	28.35			nsp1a-2	27	0		nsp2-1 vs WT	0.001	**
							nsp2-4	40.37	33.94			nsp1a-2	52	0		nsp2-2 vs WT	0.002	**
							nsp2-4	41.03	29.91			nsp1a-2	29	0
	Figure 3d						nsp2l-1	32.41	16.67			nsp1a-2	29	0
		10-11 M Sm-LCO	10-8 M NS-LCO				nsp2l-1	51.11	31.11			nsp1a-2	45	2
	+P+N WT	2 / 12	0 / 14				nsp2l-1	55.26	35.96			nsp2-1	9	0
	+P+N nsp1/nsp2	0 / 30	0 / 18				nsp2l-1	42.71	27.08			nsp2-1	25	0
	-P-N WT	10 / 11	10 / 13				nsp2l-1	47.87	35.11			nsp2-1	20	0
	-P-N nsp1nsp2	6 / 27	7 / 28				nsp2/nsp2l	16	7			nsp2-1	14	0
							nsp2/nsp2l	26.21	18.45			nsp2-1	16	0
							nsp2/nsp2l	25.51	19.39			nsp2-1	6	0
							nsp2/nsp2l	23	17			nsp2-2	8	0
							nsp2/nsp2l	28.91	22.66			nsp2-2	26	0
												nsp2-2	39	0
												nsp2-2	26	1
							one-sided Wilcoxon Test **: p<0.01; *: 0.01<p<0.05					nsp2-2	4	0
												nsp2-2	20	0
							Total Colonisation	p value	significance
							nsp1-3 vs WT	0.006	**
							nsp2-4 vs WT	0.173	ns
							nsp2l-1 vs WT	0.421	ns
							nsp2/nsp2l vs WT	0.006	**
							Arbuscles	p value	significance
							nsp1-3 vs WT	0.004	**
							nsp2-4 vs WT	0.3	ns
							nsp2l-1 vs WT	0.377	ns
							nsp2/nsp2l vs WT	0.004	**

## Sheet: Figure 4
	Figure 4a	% AM conlonization				Figure 4b	% AM conlonization								Figure 4c	strigolactone levels (pmol/g fw)								Figure 4d
		total	arbuscules				total	arbuscules								LP	HP							Mock					5DS					KARs					OxNSP2
	LP-WT	51.47	30.88			LP-WT	80	36		one-sided Wilcoxon Test **: p<0.01; *: 0.01<p<0.05					WT	0.082925	0.00843271		one-sided Wilcoxon Test **: p<0.01; *: 0.01<p<0.05					Time (sec)	YFP	CFP	Ratio		Time (sec)	YFP	CFP	Ratio		Time (sec)	YFP	CFP	Ratio		Time (sec)	YFP	CFP	Ratio
	LP-WT	50.68	36.99			LP-WT	70	24							WT	0.114186	0.0214403							0	1427.61	929.23	1.53634		0	1028.9	726.08	1.41706		0	717.3	644.55	1.11287		0	7991.4	6551.68	1.21975
	LP-WT	42.65	29.41			LP-WT	67	20		Total Colonisation	p value	significance			WT	0.0669643	0.0220026		strigolactone levels (pmol/g fw)	p value	significance			5	1423.35	928.29	1.5333		5	1027.79	725.27	1.41711		5	712.29	641.67	1.11006		5	7992.77	6547	1.22083
	LP-WT	38.6	28.07			LP-WT	73	30		LP-MtNSP1ox#1 vs LP-WT	0.988	ns			WT	0.133898	0.00285941		LP-nsp1a-1 vs LP-WT	0.002	**			10	1420.08	923	1.53855		10	1026.11	725.94	1.41349		10	712.19	638.18	1.11597		10	7986.65	6542.21	1.22079
	LP-WT	44.07	28.81			LP-WT	74	17		LP-MtNSP1ox#2 vs LP-WT	0.875	ns			WT	0.177369	0.0200468		LP-nsp2-1 vs LP-WT	0.001	**			15	1415.99	920.92	1.53758		15	1024.34	724.32	1.41421		15	709.91	636.91	1.11462		15	7984	6534.14	1.22189
	HP-WT	12.05	3.61			LP-MtNSP1ox#1	67	13		LP-MtNSP2ox#1 vs LP-WT	0.345	ns			WT	0.25871	0.0253968		LP-NSP1ox#1 vs LP-WT	0.004	**			20	1413.24	919.22	1.53743		20	1022.49	723.47	1.41331		20	709.24	636.38	1.11449		20	7976.1	6534.23	1.22066
	HP-WT	16.44	9.59			LP-MtNSP1ox#1	60	19		LP-MtNSP2ox#2 vs LP-WT	0.891	ns			nsp1a-1	0.00084181	0.000687581		LP-NSP2ox#1 vs LP-WT	0.019	*			25	1414.04	915.12	1.5452		25	1022.17	722.42	1.41492		25	707.79	632.87	1.11838		25	7976.18	6531.82	1.22113
	HP-WT	15.94	13.04			LP-MtNSP1ox#1	65	25		HP-0.5mM-MtNSP1ox#1 vs HP-0.5mM-WT	0.264	ns			nsp1a-1	0.00100351	0.00084507		LP-NSP2ox#2 vs LP-WT	0.001	**			30	1411.72	913.93	1.54467		30	1021.89	720.97	1.41738		30	708.44	631.15	1.12246		30	7978	6529.31	1.22187
	HP-WT	18.6	10.47			LP-MtNSP1ox#2	51	13		HP-0.5mM-MtNSP2ox#1 vs HP-0.5mM-WT	0.008	**			nsp1a-1	0.0013468	0.00100883		HP-nsp1a-1 vs HP-WT	0.002	**			35	1412.01	909.91	1.55181		35	1020.48	719.07	1.41917		35	704.73	632.68	1.11388		35	7968.03	6519.12	1.22226
	HP-WT	13.51	6.76			LP-MtNSP1ox#2	68	21		HP-0.5mM-MtNSP2ox#2 vs HP-0.5mM-WT	0.028	*			nsp1a-1	0.00153061	0.000455789		HP-nsp2-1 vs HP-WT	0.002	**			40	1409.31	908.4	1.55142		40	1020.51	719.25	1.41885		40	704.14	627.26	1.12256		40	7966.74	6515.56	1.22273
	HP-MtNSP1ox	18.18	7.58			LP-MtNSP1ox#2	70	25		HP-1mM-MtNSP1ox#1 vs HP-1mM-WT	0.105	ns			nsp1a-1	0.0027027	0.00179609		HP-NSP1ox#1 vs HP-WT	0.996	ns			45	1409.44	906.49	1.55483		45	1020.19	717.91	1.42106		45	701.14	628.3	1.11593		45	7950.37	6511.91	1.2209
	HP-MtNSP1ox	34.29	11.43			LP-MtNSP1ox#2	89	55		HP-1mM-MtNSP1ox#2 vs HP-1mM-WT	0.417	ns			nsp2-1	0.000577082	0.000882353		HP-NSP2ox#1 vs HP-WT	0.005	**			50	1407.06	903.7	1.557		50	1018.7	717.39	1.42001		50	699.39	625.43	1.11825		50	7948.26	6500.25	1.22276
	HP-MtNSP1ox	16.9	2.82			LP-MtNSP1ox#2	63	21		HP-1mM-MtNSP2ox#1 vs HP-1mM-WT	0.008	**			nsp2-1	0.0010582	0.00106781		HP-NSP2ox#2 vs HP-WT	0.001	**			55	1405.09	903.47	1.55521		55	1018.58	714.8	1.42499		55	698.66	623.16	1.12116		55	7947.65	6498.89	1.22292
	HP-MtNSP1ox	23.08	11.54			LP-MtNSP2ox#1	83	31		HP-1mM-MtNSP2ox#2 vs HP-1mM-WT	0.5	ns			nsp2-1	0.000558919	0.0010356							60	1405.49	902.92	1.55661		60	1016.93	711.9	1.42847		60	697.28	622.02	1.12099		60	7943.12	6497.96	1.2224
	HP-MtNSP1ox	9.38	7.81			LP-MtNSP2ox#1	86	17							nsp2-1	0.000707339	0.00315186							65	1401.94	900.02	1.55768		65	1016.52	711.97	1.42776		65	695.64	619.92	1.12214		65	7936.44	6493.11	1.22229
	HP-MtNSP2ox	15.69	9.8			LP-MtNSP2ox#1	89	20		Arbuscles	p value	significance			nsp2-1	0.000514359	0.00045977							70	1401.47	898.77	1.55932		70	1013.97	710.39	1.42734		70	694.48	617.32	1.12499		70	7932	6489.77	1.22223
	HP-MtNSP2ox	22.22	12.35			LP-MtNSP2ox#1	52	18		LP-MtNSP1ox#1 vs LP-WT	0.875	ns			nsp2-1	0.000413052	0.000738348							75	1402.66	898.51	1.5611		75	1011.23	709.42	1.42543		75	692.29	615.41	1.12492		75	7917.01	6480.03	1.22176
	HP-MtNSP2ox	11.69	5.19			LP-MtNSP2ox#1	51	14		LP-MtNSP1ox#2 vs LP-WT	0.583	ns			NSP1ox#1	0.475299	0.00265325							80	1399.65	895.34	1.56326		80	1008.57	709.22	1.42208		80	690.34	614.44	1.12353		80	7918.27	6473.22	1.22324
	HP-MtNSP2ox	31.65	25.32			LP-MtNSP2ox#2	60	12		LP-MtNSP2ox#1 vs LP-WT	0.896	ns			NSP1ox#1	0.280873	0.00236625							85	1398.29	896.17	1.5603		85	1007.56	709.78	1.41954		85	688.31	611.66	1.12531		85	7906.09	6473.27	1.22134
	HP-MtNSP2ox	18.18	14.29			LP-MtNSP2ox#2	80	26		LP-MtNSP2ox#2 vs LP-WT	0.944	ns			NSP1ox#1	0.229552	0.00450098							90	1396.17	896.81	1.55682		90	1006.62	708.77	1.42024		90	687.58	611.02	1.1253		90	7907.5	6467.04	1.22274
	HP-miRR-MtNSP2ox	29.07	19.77			LP-MtNSP2ox#2	65	14		HP-0.5mM-MtNSP1ox#1 vs HP-0.5mM-WT	0.542	ns			NSP1ox#1	0.267378	0.000629591							95	1393.63	896.94	1.55376		95	1004.01	708.53	1.41703		95	685.42	608.72	1.126		95	7905.88	6460.73	1.22368
	HP-miRR-MtNSP2ox	42.03	33.33			LP-MtNSP2ox#2	68	18		HP-0.5mM-MtNSP2ox#1 vs HP-0.5mM-WT	0.029	*			NSP1ox#1	0.324883	0.00713422							100	1391.5	894.94	1.55485		100	1002.21	709.01	1.41353		100	684.46	606.92	1.12776		100	7899.49	6458.62	1.22309
	HP-miRR-MtNSP2ox	40	29.09			HP-0.5mM-WT	23	15		HP-0.5mM-MtNSP2ox#2 vs HP-0.5mM-WT	0.23	ns			NSP2ox#1	0.137882	0.2134							105	1388.5	894.67	1.55197		105	1000	710.37	1.40772		105	682.24	605.91	1.12598		105	7889.85	6455.74	1.22214
	HP-miRR-MtNSP2ox	34.78	20.29			HP-0.5mM-WT	34	7		HP-1mM-MtNSP1ox#1 vs HP-1mM-WT	0.188	ns			NSP2ox#1	0.303008	0.1059							110	1385.31	892.97	1.55135		110	999.32	710.24	1.40702		110	681.64	604.69	1.12726		110	7888.31	6450.35	1.22293
	HP-miRR-MtNSP2ox	32	13.33			HP-0.5mM-WT	24	5		HP-1mM-MtNSP1ox#2 vs HP-1mM-WT	0.262	ns			NSP2ox#1	0.482937	0.1537							115	1385.39	892.33	1.55255		115	998.37	709.87	1.40641		115	681.93	601.58	1.13356		115	7888.3	6443.22	1.22428
						HP-0.5mM-WT	41	17		HP-1mM-MtNSP2ox#1 vs HP-1mM-WT	0.021	*			NSP2ox#1	0.338113	0.1882							120	1382.95	893.5	1.54779		120	995.92	710.56	1.4016		120	678.88	599.57	1.13228		120	7888.61	6441.55	1.22464
						HP-0.5mM-WT	7	5		HP-1mM-MtNSP2ox#2 vs HP-1mM-WT	0.636	ns			NSP2ox#2	0.3411	0.1048							125	1379.08	892.95	1.54441		125	992.57	709.2	1.39956		125	678.65	598.02	1.13483		125	7878.81	6441.97	1.22304
	one-sided Wilcoxon Test **: p<0.01; *: 0.01<p<0.05					HP-0.5mM-MtNSP1ox#1	48	15							NSP2ox#2	0.2939	0.1541							130	1372.55	895.42	1.53286		130	993.37	711.23	1.39669		130	677.65	597.13	1.13485		130	7870.08	6431.68	1.22364
						HP-0.5mM-MtNSP1ox#1	16	4							NSP2ox#2	0.399	0.1126							135	1368.94	896.01	1.52782		135	992.21	712	1.39355		135	676.37	596.03	1.13479		135	7873.49	6436.42	1.22327
	Total Colonisation	p value	significance			HP-0.5mM-MtNSP1ox#1	26	8							NSP2ox#2	0.3113	0.1286							140	1368.02	895.53	1.52761		140	990.83	712.26	1.39111		140	675.26	596.01	1.13297		140	7871.47	6428.38	1.22449
	HP-MtNSP1ox vs HP-WT	0.147	ns			HP-0.5mM-MtNSP1ox#1	41	11							NSP2ox#2	0.2964	0.0675							145	1363.13	897.13	1.51943		145	988.41	712.57	1.38711		145	675.43	595.09	1.135		145	7861	6419.62	1.22453
	HP-MtNSP2ox vs HP-WT	0.17	ns			HP-0.5mM-MtNSP1ox#1	24	14							NSP2ox#2	0.3203	0.0515							150	1361.14	897.07	1.51732		150	989.54	712.94	1.38797		150	674.02	592.3	1.13797		150	7862.22	6417.15	1.22519
	HP-miRR-MtNSP2ox vs HP-WT	0.006	**			HP-0.5mM-MtNSP2ox#1	41	7																155	1359.01	895.45	1.51768		155	991.21	712.9	1.39039		155	673.31	591.72	1.13789		155	7854.87	6418.87	1.22372
						HP-0.5mM-MtNSP2ox#1	66	17																160	1355.04	893.97	1.51576		160	989.21	712.74	1.3879		160	674.04	589.86	1.14271		160	7847.21	6407.53	1.22469
	Arbuscles	p value	significance			HP-0.5mM-MtNSP2ox#1	86	45																165	1351.08	895.44	1.50884		165	987.87	711.35	1.38873		165	672.33	588.82	1.14183		165	7848.55	6405.86	1.22521
	HP-MtNSP1ox vs HP-WT	0.583	ns			HP-0.5mM-MtNSP2ox#1	80	37																170	1350.55	896.92	1.50576		170	986.07	710.61	1.38764		170	671.64	588.3	1.14166		170	7843.37	6406.08	1.22436
	HP-MtNSP2ox vs HP-WT	0.145	ns			HP-0.5mM-MtNSP2ox#1	63	18																175	1348.61	895.7	1.50565		175	986.14	711.76	1.3855		175	671.93	587.08	1.14453		175	7843.03	6404.28	1.22465
	HP-miRR-MtNSP2ox vs HP-WT	0.008	**			HP-0.5mM-MtNSP2ox#2	58	15																180	1347.16	897.99	1.50019		180	986.63	712.3	1.38513		180	670.4	587.29	1.14151		180	7842.72	6403.87	1.22468
						HP-0.5mM-MtNSP2ox#2	43	10																185	1345.07	895.57	1.50191		185	984.58	712.41	1.38204		185	670.17	586.98	1.14173		185	7836.32	6397.38	1.22493
						HP-0.5mM-MtNSP2ox#2	25	6																190	1343.11	895.1	1.50051		190	983.03	713.87	1.37704		190	669.22	585.35	1.14328		190	7830.84	6393.45	1.22482
						HP-0.5mM-MtNSP2ox#2	38	10																195	1341.44	895.6	1.49781		195	983.48	711.73	1.38182		195	668.06	585.24	1.14151		195	7832.9	6385.87	1.2266
						HP-0.5mM-MtNSP2ox#2	45	23																200	1339.45	894.29	1.49778		200	982.95	712.54	1.3795		200	666.61	583.22	1.14298		200	7825.17	6387.91	1.225
						HP-1mM-WT	1	0																205	1337.1	895.08	1.49383		205	981.56	712.88	1.37689		205	666.76	582.33	1.14499		205	7825.64	6380.89	1.22642
						HP-1mM-WT	2	0																210	1334.86	895.77	1.49018		210	982.55	713.8	1.37651		210	666.12	582.58	1.1434		210	7820.16	6379.33	1.22586
						HP-1mM-WT	8	4																215	1333.77	894.75	1.49066		215	982.09	713.33	1.37677		215	665.18	579.57	1.14771		215	7822.05	6378.01	1.22641
						HP-1mM-WT	10	8																220	1331.82	893.82	1.49003		220	980.53	711.85	1.37744		220	666.26	580.15	1.14843		220	7814.26	6376	1.22557
						HP-1mM-WT	8	8																225	1334.63	894.05	1.49279		225	981.49	712.48	1.37757		225	666.06	579.44	1.14949		225	7810.15	6370.58	1.22597
						HP-1mM-MtNSP1ox#1	21	12																230	1331.59	894.42	1.48877		230	981.93	711.54	1.38001		230	665.47	578.37	1.1506		230	7812.19	6364.66	1.22743
						HP-1mM-MtNSP1ox#1	2	1																235	1331.78	893.57	1.4904		235	980.99	713.19	1.3755		235	664.99	579.67	1.14719		235	7803.89	6365.78	1.22591
						HP-1mM-MtNSP1ox#1	11	6																240	1329.02	892.47	1.48915		240	980.71	711.63	1.37812		240	664.29	578.02	1.14925		240	7798.38	6356.85	1.22677
						HP-1mM-MtNSP1ox#1	28	18																245	1331.02	893.35	1.48992		245	981.67	712.46	1.37786		245	662.77	576.55	1.14954		245	7799.69	6361.51	1.22608
						HP-1mM-MtNSP1ox#1	18	14																250	1329.16	891.82	1.49039		250	981.3	710.73	1.38069		250	665.19	575.77	1.15531		250	7799.74	6354.86	1.22737
						HP-1mM-MtNSP1ox#1	2	1																255	1328.86	892.59	1.48877		255	980.99	711.89	1.37801		255	664.5	571.62	1.16249		255	7789.51	6353.34	1.22605
						HP-1mM-MtNSP1ox#1	5	1																260	1329.78	891	1.49246		260	980	712.46	1.37552		260	664.98	568.52	1.16967		260	7790.88	6348.99	1.22711
						HP-1mM-MtNSP1ox#1	9	4																265	1328.8	891.17	1.49107		265	980.91	712.25	1.3772		265	665.72	567.19	1.17372		265	7783.22	6338.12	1.228
						HP-1mM-MtNSP1ox#2	7	7																270	1325.53	889.84	1.48963		270	981.39	711.92	1.37851		270	665.75	566.82	1.17454		270	7775.82	6343.79	1.22574
						HP-1mM-MtNSP1ox#2	14	12																275	1325.46	890.14	1.48905		275	980.85	711.77	1.37804		275	662.93	566.02	1.17121		275	7773.84	6336.38	1.22686
						HP-1mM-MtNSP1ox#2	3	2																280	1322.63	888.55	1.48853		280	981.43	711.61	1.37917		280	661.73	568.09	1.16483		280	7770.13	6331.93	1.22713
						HP-1mM-MtNSP1ox#2	13	13																285	1324.46	888.19	1.49119		285	980.84	710.56	1.38038		285	658.96	566.7	1.1628		285	7766.77	6330.54	1.22687
						HP-1mM-MtNSP1ox#2	0	0																290	1325.14	887.73	1.49273		290	982.06	710.62	1.38198		290	658.36	567.44	1.16023		290	7767.45	6324.88	1.22808
						HP-1mM-MtNSP2ox#1	23	13																295	1324.32	885.96	1.49479		295	981.42	711.55	1.37927		295	656.49	568.03	1.15573		295	7758.53	6325.81	1.22649
						HP-1mM-MtNSP2ox#1	10	4																300	1322.56	885.52	1.49354		300	979.02	710.61	1.37772		300	657.24	566.68	1.15981		300	7766.23	6322.11	1.22842
						HP-1mM-MtNSP2ox#1	23	13																305	1320.46	884.47	1.49294		305	979.78	710.65	1.37871		305	658.45	563.97	1.16753		305	7754.42	6315.5	1.22784
						HP-1mM-MtNSP2ox#1	15	10																310	1318.89	885.5	1.48943		310	980.94	709.67	1.38225		310	657.61	561.73	1.17069		310	7755.72	6313.76	1.22838
						HP-1mM-MtNSP2ox#1	24	13																315	1318.49	884.23	1.49112		315	980.07	710.57	1.37927		315	656.19	562.39	1.16679		315	7754.9	6311.55	1.22868
						HP-1mM-MtNSP2ox#2	60	42																320	1317.54	883.89	1.49062		320	979	710.5	1.3779		320	655.87	560.68	1.16978		320	7759.39	6314.14	1.22889
						HP-1mM-MtNSP2ox#2	15	11																325	1319.13	883.56	1.49297		325	981.66	710.52	1.38161		325	654.26	560.19	1.16793		325	7751.32	6310.12	1.2284
						HP-1mM-MtNSP2ox#2	3	0																330	1314.45	882.5	1.48946		330	978.27	710.95	1.376		330	653.48	561.84	1.16311		330	7753.26	6306.5	1.22941
						HP-1mM-MtNSP2ox#2	1	1																335	1314.88	882.14	1.49056		335	978.11	709.98	1.37766		335	652.98	560.49	1.16502		335	7747.47	6299.6	1.22984
						HP-1mM-MtNSP2ox#2	0	0																340	1311.34	881.09	1.48832		340	978.89	710.25	1.37823		340	650.87	559.9	1.16248		340	7741.7	6304.58	1.22795
						HP-1mM-MtNSP2ox#2	13	0																345	1314.9	882.49	1.48999		345	977.64	709.46	1.37801		345	651.44	560.02	1.16324		345	7748.89	6301.59	1.22967
						HP-1mM-MtNSP2ox#2	1	0																350	1314.76	881.18	1.49204		350	975.68	708.47	1.37716		350	651.41	559.9	1.16344		350	7735.32	6296.49	1.22851
																								355	1312.32	881.69	1.48841		355	976.87	708.36	1.37906		355	649.95	556.41	1.16811		355	7737.96	6288.23	1.23055
																								360	1311.57	879.54	1.4912		360	977.76	708.85	1.37936		360	648.5	557.33	1.16358		360	7733.95	6291.53	1.22926
																								365	1310.36	878.54	1.49152		365	977.75	710.07	1.37698		365	649.4	556.49	1.16696		365	7733.8	6281.32	1.23124
																								370	1310	877.28	1.49325		370	977.74	709.43	1.37821		370	648.12	556.06	1.16556		370	7727.86	6283.72	1.22982
																								375	1309.06	878.22	1.49058		375	976.7	707.7	1.3801		375	647.74	556.77	1.16339		375	7763.69	6249.89	1.24221
																								380	1308.08	878.08	1.4897		380	976.56	706.31	1.38262		380	646.13	557.88	1.15819		380	7748.25	6250.08	1.2397
																								385	1307.74	877.37	1.49052		385	978.88	705.65	1.3872		385	646.64	556.33	1.16233		385	7738.1	6258.11	1.23649
																								390	1306.23	878.97	1.48609		390	984.48	702.14	1.40211		390	645.21	556.24	1.15995		390	7715.4	6270.83	1.23036
																								395	1304.07	877.67	1.48583		395	984.13	699.96	1.40598		395	643.46	556.06	1.15718		395	7717.09	6269.73	1.23085
																								400	1303.05	876.08	1.48736		400	980.56	701.62	1.39757		400	644.42	555.41	1.16026		400	7717.85	6273.22	1.23029
																								405	1301.78	877.47	1.48356		405	978.45	704.15	1.38955		405	642.91	555.02	1.15835		405	7708.12	6262.5	1.23084
																								410	1299.7	876.25	1.48325		410	976.48	705.92	1.38327		410	644.07	552.74	1.16523		410	7712.47	6264	1.23124
																								415	1299.17	877.29	1.48089		415	974.07	706.11	1.37949		415	644.11	552.26	1.16632		415	7704.09	6265.36	1.22963
																								420	1298.35	876.44	1.48139		420	973.45	707.37	1.37615		420	644.19	550.71	1.16974		420	7703.33	6260.91	1.23039
																								425	1297.77	876.08	1.48134		425	971.23	706.17	1.37535		425	644.48	551.05	1.16955		425	7699.9	6257.8	1.23045
																								430	1294.99	876.11	1.47811		430	971.19	707.04	1.3736		430	642.18	551.3	1.16485		430	7706.02	6258.43	1.2313
																								435	1292.97	875.07	1.47756		435	971.12	708.81	1.37007		435	642.88	550.41	1.168		435	7701.87	6256.09	1.2311
																								440	1293.6	874.13	1.47987		440	971.05	709.05	1.36951		440	639.6	551.19	1.1604		440	7699.88	6251.55	1.23168
																								445	1289.9	874.94	1.47427		445	970.89	707.78	1.37174		445	642.89	549.13	1.17074		445	7696.5	6252.12	1.23102
																								450	1288.95	875.58	1.47211		450	969.02	707.52	1.3696		450	640.54	549.56	1.16555		450	7695.26	6246.09	1.23201
																								455	1288.02	876.24	1.46994		455	969.76	707.61	1.37047		455	641.82	549.47	1.16807		455	7693.48	6242.95	1.23235
																								460	1287.15	875.15	1.47078		460	969.6	708.17	1.36916		460	640.37	548.74	1.16698		460	7695.92	6245.48	1.23224
																								465	1285.18	875.65	1.46769		465	969.33	709.02	1.36714		465	639.21	549.4	1.16347		465	7681.79	6240.22	1.23101
																								470	1285.46	873.55	1.47154		470	968.14	708.89	1.36571		470	639.37	547.05	1.16876		470	7686.28	6238.57	1.23206
																								475	1283.88	873.5	1.46981		475	967.15	707.7	1.36661		475	640.2	548.01	1.16823		475	7678.84	6232.95	1.23198
																								480	1283.92	871.7	1.47289		480	967.67	707.7	1.36734		480	639.55	548.26	1.16651		480	7677.92	6231.47	1.23212
																								485	1282.8	871.27	1.47233		485	968.12	707.2	1.36895		485	636.28	547.83	1.16146		485	7669.84	6232.59	1.2306
																								490	1280.58	870.63	1.47087		490	968.52	706.48	1.37091		490	636.42	549.06	1.15911		490	7664.69	6225.65	1.23115
																								495	1281.35	870.63	1.47175		495	970.75	704.85	1.37724		495	636.05	548.93	1.15871		495	7666.33	6226.79	1.23118
																								500	1281.12	871.1	1.47069		500	976.87	700.9	1.39374		500	636.69	548.61	1.16055		500	7669.5	6220.99	1.23284
																								505	1278.89	870.02	1.46995		505	979.11	698.24	1.40225		505	635.35	548.74	1.15783		505	7659.77	6218.99	1.23167
																								510	1279.91	870.07	1.47104		510	974.59	701.31	1.38967		510	635.42	548.87	1.15769		510	7662.03	6219.95	1.23185
																								515	1277.03	870.82	1.46647		515	973.16	703.73	1.38286		515	635.08	546.94	1.16115		515	7657.3	6214.08	1.23225
																								520	1278.51	871.69	1.4667		520	969.06	706.46	1.37171		520	634.63	548.05	1.15798		520	7661.84	6216.51	1.2325
																								525	1276.07	870.17	1.46646		525	967.34	706.48	1.36924		525	638.13	546.29	1.16812		525	7654.92	6210.99	1.23248
																								530	1275.91	872.76	1.46193		530	966.92	708.92	1.36393		530	639.45	543.28	1.17702		530	7653.99	6209.38	1.23265
																								535	1272.87	870.53	1.46218		535	967.07	708.82	1.36434		535	637.98	541.27	1.17867		535	7645.4	6210.3	1.23108
																								540	1275.75	871.25	1.46428		540	964.35	708.61	1.3609		540	638.43	543.9	1.1738		540	7642.92	6207.17	1.23131
																								545	1272.87	869.5	1.46391		545	964.06	709.26	1.35925		545	635.83	543.27	1.17038		545	7645.07	6202.12	1.23265
																								550	1271.8	870.07	1.46172		550	962.95	709.25	1.3577		550	635.52	542.33	1.17183		550	7645.81	6203.64	1.23247
																								555	1272	869.88	1.46227		555	962.73	710.16	1.35565		555	634.37	543.73	1.1667		555	7642.68	6197.56	1.23318
																								560	1270.24	870.78	1.45874		560	963.46	711.33	1.35445		560	631.99	542.73	1.16446		560	7640.16	6197.83	1.23272
																								565	1271.73	870.59	1.46077		565	962.61	709.26	1.3572		565	631.52	543.95	1.16099		565	7639.91	6196.72	1.2329
																								570	1270.8	870.43	1.45997		570	961.62	710.4	1.35363		570	632.73	543.52	1.16413		570	7637.94	6193.25	1.23327
																								575	1268.68	870.51	1.4574		575	962.2	710.22	1.35479		575	631.79	543.41	1.16264		575	7626.26	6185.65	1.2329
																								580	1266.79	869.29	1.45727		580	961.8	710.31	1.35406		580	630.12	542.73	1.16102		580	7628.48	6181.36	1.23411
																								585	1267.96	867.53	1.46157		585	963.83	710.07	1.35737		585	630.44	542.65	1.16178		585	7619.77	6182.11	1.23255
																								590	1267.59	869.14	1.45844		590	965.23	708.78	1.36182		590	629.8	542.51	1.1609		590	7623.47	6186.36	1.2323
																								595	1266.97	870.1	1.45612		595	970.86	706.2	1.37477		595	628.37	541.43	1.16057		595	7621.96	6176.85	1.23396
																								600	1267.32	869.11	1.45818		600	976.78	701.24	1.39293		600	627.29	541.38	1.15869		600	7623.75	6177.9	1.23404
																								605	1264.7	870.44	1.45294		605	973.06	701.66	1.3868		605	628.41	541.4	1.16071		605	7615.15	6175.18	1.23319
																								610	1262.69	869.5	1.4522		610	968.06	704.9	1.37333		610	627.79	541.29	1.1598		610	7614.93	6168.72	1.23444
																								615	1261.55	869.32	1.45119		615	964.28	708.2	1.36159		615	628.81	540.82	1.1627		615	7606.89	6167.29	1.23343
																								620	1261.9	869.08	1.452		620	960.93	710.81	1.35188		620	626.06	540.36	1.1586		620	7604.97	6171.09	1.23235
																								625	1262.25	869	1.45253		625	961.21	710.19	1.35345		625	625.04	539.08	1.15946		625	7599.69	6166.93	1.23233
																								630	1260.3	869.19	1.44997		630	958.64	710.99	1.34832		630	625.63	540.07	1.15842		630	7586.88	6157.31	1.23217
																								635	1258.29	867.89	1.44983		635	959	710.83	1.34913		635	625.55	538.63	1.16137		635	7586.24	6156.64	1.2322
																								640	1258.29	869.1	1.44781		640	958.18	711.11	1.34744		640	624.58	537.41	1.1622		640	7579.04	6157.3	1.2309
																								645	1256.86	867.54	1.44876		645	957.66	711.71	1.34558		645	626.68	535.37	1.17055		645	7582.71	6155.84	1.23179
																								650	1257.19	868.03	1.44833		650	959	710.41	1.34992		650	631.84	529.48	1.19332		650	7589.56	6155.24	1.23302
																								655	1253.66	867	1.44597		655	958.33	711.57	1.34678		655	628.32	532.69	1.17952		655	7576.01	6150.75	1.23172
																								660	1254.3	867.1	1.44655		660	957.88	712.64	1.34413		660	626.85	534.32	1.17317		660	7575.76	6147.19	1.23239
																								665	1253.47	866.52	1.44656		665	957.85	711.72	1.34582		665	624.61	535.13	1.16721		665	7569.6	6146.58	1.23151
																								670	1254.44	865.59	1.44923		670	959.92	710.83	1.35042		670	622.64	535.86	1.16195		670	7566.89	6136.42	1.23311
																								675	1253.02	867.73	1.44402		675	960.43	711.34	1.35017		675	622.26	535.31	1.16243		675	7565.71	6135.17	1.23317
																								680	1250.75	866.87	1.44283		680	958.73	712	1.34653		680	623.62	537.09	1.16111		680	7559.96	6130.8	1.23311
																								685	1254.3	866.74	1.44715		685	958.34	709.84	1.35008		685	620.77	535.58	1.15906		685	7563.19	6131.61	1.23348
																								690	1252.78	865.73	1.44708		690	956.3	710.72	1.34554		690	620.64	535.37	1.15927		690	7553.8	6128.79	1.23251
																								695	1252.86	867.62	1.44402		695	956.91	710.93	1.346		695	621.52	535.83	1.15992		695	7569.61	6112.87	1.23831
																								700	1251.24	866.61	1.44383		700	956.96	711.73	1.34455		700	620.61	535.16	1.15967		700	7603.69	6085.52	1.24947
																								705	1249.41	866.37	1.44212		705	955.13	710.64	1.34404		705	619.3	533.18	1.16152		705	7583.09	6098.21	1.24349
																								710	1251.19	865.84	1.44506		710	955.16	712.14	1.34125		710	619.74	533.53	1.16158		710	7556.46	6114.74	1.23578
																								715	1248.44	864.87	1.4435		715	956.53	712.15	1.34316		715	619.9	533.76	1.16138		715	7546.23	6120.74	1.2329
																								720	1246.87	862.88	1.44501		720	959.71	709.58	1.3525		720	618.59	533.38	1.15975		720	7550.21	6122.39	1.23321
																								725	1247.68	863.69	1.44459		725	975.63	699.1	1.39555		725	617.94	533.27	1.15878		725	7542.57	6118.9	1.23267
																								730	1244.97	864.3	1.44044		730	971.75	699.34	1.38952		730	617.63	533.37	1.15798		730	7541.53	6115.78	1.23313
																								735	1244.2	862.64	1.44232		735	964.8	705.12	1.36828		735	615.95	532.87	1.15591		735	7552.35	6117.63	1.23452
																								740	1243.29	861.96	1.4424		740	960.29	707.79	1.35674		740	617.49	531.99	1.16072		740	7548.05	6119.38	1.23347
																								745	1243.48	862.48	1.44175		745	957.08	708.99	1.34992		745	615.33	531.27	1.15822		745	7545.2	6110.88	1.23472
																								750	1240.5	862.02	1.43906		750	956.07	711.98	1.34283		750	617.83	531.7	1.16199		750	7537.59	6110.13	1.23362
																								755	1242.7	860.97	1.44337		755	955.97	712.8	1.34115		755	615.43	530.74	1.15957		755	7543.49	6112.98	1.23401
																								760	1241.41	861.22	1.44146		760	955.33	712.19	1.3414		760	615.28	531.1	1.1585		760	7537.41	6109.1	1.2338
																								765	1243.55	861.61	1.44329		765	954.7	712.62	1.3397		765	616.1	530.36	1.16166		765	7539.47	6107.63	1.23443
																								770	1241.51	862.45	1.43952		770	954.25	712.37	1.33954		770	614.73	531.08	1.15751		770	7543.06	6111.57	1.23423
																								775	1240.17	862.6	1.43771		775	953.8	710.47	1.34249		775	616.64	531.11	1.16104		775	7539.62	6101.8	1.23564
																								780	1241.87	861.03	1.44231		780	953.98	709.28	1.345		780	617.19	530.02	1.16447		780	7537.11	6104.93	1.23459
																								785	1238.25	861.83	1.43677		785	952.73	709.42	1.34297		785	615.93	529.86	1.16244		785	7544.53	6101.63	1.23648
																								790	1238.1	861.42	1.43728		790	952.17	708.73	1.34349		790	617.12	530.16	1.16403		790	7539.65	6103.79	1.23524
																								795	1237.01	858.49	1.44091		795	952.12	709.54	1.34188		795	619.06	523.96	1.1815		795	7530.83	6094.48	1.23568
																								800	1236.56	860	1.43786		800	953.85	709.47	1.34445		800	620.48	518.92	1.19571		800	7523.35	6091.84	1.23499
																								805	1236.68	858.66	1.44024		805	953.6	708.43	1.34608		805	617.81	522.07	1.18339		805	7528.59	6090.23	1.23617
																								810	1234.84	859.12	1.43733		810	958.18	709.6	1.35031		810	615.67	523.68	1.17566		810	7529.23	6091.35	1.23605
																								815	1232.83	857.5	1.4377		815	954.83	709.78	1.34525		815	612.45	524.95	1.16668		815	7512.95	6082.26	1.23522
																								820	1235.22	858.76	1.43838		820	955.41	709.76	1.3461		820	612.01	526.62	1.16215		820	7516.63	6083.72	1.23553
																								825	1236.48	859.26	1.43901		825	953.83	708.8	1.3457		825	612.16	527.41	1.16069		825	7517.52	6082.03	1.23602
																								830	1234.09	858.41	1.43765		830	951.48	708.8	1.34238		830	609.58	525.95	1.15901		830	7516.44	6076.3	1.23701
																								835	1234.4	858.26	1.43826		835	951.67	710.03	1.34032		835	609.99	525.51	1.16076		835	7505.14	6074.29	1.23556
																								840	1234.51	857.85	1.43907		840	952.43	708.58	1.34414		840	609.27	525.4	1.15963		840	7505.3	6077.91	1.23485
																								845	1233.14	858.29	1.43674		845	951.6	707.22	1.34555		845	609.27	525.62	1.15915		845	7511.63	6076	1.23628
																								850	1231.67	857.1	1.43702		850	950.46	706.84	1.34466		850	610.32	524.93	1.16267		850	7507.22	6076.06	1.23554
																								855	1233.05	856.14	1.44024		855	950.24	707.87	1.34239		855	610.49	524.36	1.16426		855	7508.87	6071.1	1.23682
																								860	1229.44	853.61	1.44028		860	952.35	705.71	1.34949		860	608.54	525.26	1.15855		860	7500.23	6068.04	1.23602
																								865	1226.25	853.01	1.43756		865	968.93	690.41	1.40341		865	611.65	525.43	1.16409		865	7503.11	6069.28	1.23624
																								870	1224	852.6	1.43561		870	962.84	693.18	1.38902		870	609.28	523.57	1.1637		870	7496.45	6064.59	1.2361
																								875	1223.86	851.67	1.43701		875	957.33	696.82	1.37386		875	609.23	524.27	1.16205		875	7494.39	6059.24	1.23685
																								880	1221.47	849.21	1.43836		880	953.18	701.84	1.35812		880	608.36	522.7	1.16388		880	7496.51	6065.46	1.23593
																								885	1221.04	851.01	1.43481		885	949.24	703.82	1.3487		885	607.95	522.92	1.16261		885	7486.93	6060.3	1.23541
																								890	1222.48	850.48	1.4374		890	948.3	704.49	1.34608		890	608.91	523.09	1.16406		890	7496.47	6063.25	1.23638
																								895	1220.72	848.92	1.43797		895	948.78	704.19	1.34734		895	607.3	522.19	1.16299		895	7490.36	6058.06	1.23643
																								900	1217.84	848.43	1.4354		900	948.45	706.3	1.34284		900	608.47	523.52	1.16227		900	7489.43	6055.48	1.2368
																								905	1219.01	848.97	1.43587		905	948.13	706.61	1.3418		905	608.35	522.89	1.16344		905	7481.65	6055.43	1.23553
																								910	1218.8	848.72	1.43604		910	946.3	706.33	1.33974		910	608.01	521.51	1.16586		910	7486.67	6054.74	1.2365
																								915	1217.4	849.44	1.43318		915	948.31	704.43	1.34621		915	608.69	521.89	1.16632		915	7485.19	6053.79	1.23645
																								920	1217.62	847.09	1.43742		920	948.86	702.92	1.34988		920	607.95	522.09	1.16445		920	7484.03	6053.09	1.2364
																								925	1217.27	847.97	1.43551		925	948.09	702.58	1.34944		925	608.85	519.07	1.17296		925	7485.02	6048.46	1.23751
																								930	1216.27	848.26	1.43384		930	946.49	703.43	1.34554		930	614.78	511.1	1.20286		930	7483.22	6051.6	1.23657
																								935	1216.47	848.12	1.43431		935	946.62	701.13	1.35013		935	610.16	513.54	1.18815		935	7481.27	6045.39	1.23752
																								940	1217.43	848.35	1.43506		940	946.39	699.98	1.35202		940	608.98	514.65	1.18329		940	7483.66	6047.59	1.23746
																								945	1217.6	846.7	1.43805		945	944.49	701.23	1.3469		945	607.86	517.52	1.17456		945	7477.08	6041.49	1.23762
																								950	1215.31	847.21	1.43448		950	945.19	702.51	1.34545		950	605.87	522.37	1.15985		950	7478.03	6044.09	1.23725
																								955	1216.79	847.43	1.43586		955	945.78	702.69	1.34594		955	604.59	521.33	1.15971		955	7473.54	6039.06	1.23753
																								960	1214.69	845.52	1.43662		960	948.57	699.86	1.35537		960	605.45	518.51	1.16767		960	7512.83	6018.26	1.24834
																								965	1213.72	846.17	1.43437		965	963.35	686.5	1.40328		965	604.51	519.13	1.16447		965	7521.72	5985.85	1.25658
																								970	1216.34	845.49	1.43862		970	958.74	689.18	1.39113		970	603.77	519.82	1.1615		970	7495.1	6011.23	1.24685
																								975	1213.49	846.11	1.4342		975	951.16	694.97	1.36863		975	605.56	519.14	1.16647		975	7472.89	6025.48	1.24021
																								980	1214.52	846.93	1.43403		980	946.27	697.84	1.356		980	605.23	519.54	1.16493		980	7469.38	6034.67	1.23774
																								985	1215.35	847.48	1.43408		985	944.14	698.06	1.35252		985	603.16	518.66	1.16292		985	7472.82	6036.01	1.23804
																								990	1214.12	846.84	1.43371		990	944.28	698.8	1.35129		990	604.04	518.7	1.16453		990	7462.64	6036.84	1.23618
																								995	1211.98	845.5	1.43345		995	940.89	699.51	1.34507		995	604.13	518.88	1.1643		995	7461.13	6034.64	1.23638
																								1000	1212.66	846.1	1.43323		1000	941.85	698.88	1.34766		1000	602.48	517.91	1.16329		1000	7460.76	6029.48	1.23738
																								1005	1210.28	845.16	1.43201		1005	940.01	700.57	1.34178		1005	602.91	517.75	1.16448		1005	7463.96	6031.42	1.23751
																								1010	1211.81	847.68	1.42956		1010	939.83	699.51	1.34355		1010	602.76	516.66	1.16665		1010	7463.38	6028.34	1.23805
																								1015	1210.03	846.25	1.42987		1015	940.36	698.14	1.34695		1015	602.78	517.23	1.1654		1015	7457.31	6022.56	1.23823
																								1020	1210.62	846.55	1.43006		1020	939.15	697.74	1.34599		1020	602.29	517.21	1.1645		1020	7453.77	6026.35	1.23686
																								1025	1210.91	845.62	1.43198		1025	938.66	696.8	1.3471		1025	601.1	517.08	1.16249		1025	7454.9	6021.39	1.23807
																								1030	1209.38	845.75	1.42995		1030	936.49	695.99	1.34555		1030	601.17	516.9	1.16303		1030	7455.2	6022.93	1.2378
																								1035	1211.8	845.21	1.43373		1035	935.32	695.89	1.34406		1035	602.38	515.54	1.16844		1035	7446.47	6021.7	1.23661
																								1040	1209.78	844.58	1.4324		1040	934.64	696.09	1.3427		1040	600.13	514.94	1.16544		1040	7445.22	6019.07	1.23694
																								1045	1209.67	844.68	1.4321		1045	935.26	696.19	1.3434		1045	598.41	514.43	1.16325		1045	7438	6017.28	1.23611
																								1050	1210.13	843.11	1.43532		1050	935.38	693.06	1.34964		1050	600.3	513.66	1.16867		1050	7438.67	6011.02	1.23751
																								1055	1210.63	845.36	1.43209		1055	939.78	689.39	1.36321		1055	598.39	513.66	1.16495		1055	7442.51	6012.96	1.23774
																								1060	1209.54	845.11	1.43122		1060	952.03	678.29	1.40357		1060	599.33	514.17	1.16563		1060	7443.82	6011.28	1.23831
																								1065	1209.81	844.71	1.43222		1065	944.32	682.01	1.38461		1065	599.85	513.58	1.16798		1065	7435.73	6004.97	1.23826
																								1070	1209.6	844.83	1.43177		1070	938.04	686.34	1.36673		1070	597.36	513.6	1.16308		1070	7427.39	6001.52	1.23758
																								1075	1209.76	843.67	1.43393		1075	932.42	691.37	1.34866		1075	598.25	511.77	1.16898		1075	7426.89	6000.15	1.23778
																								1080	1208.1	844.27	1.43094		1080	931.26	691.68	1.34637		1080	597.47	513.04	1.16457		1080	7422.75	5996.95	1.23775
																								1085	1209.7	844.04	1.43323		1085	931.27	693.13	1.34357		1085	597.32	510.7	1.16961		1085	7421.73	5993.11	1.23838
																								1090	1209.33	843.29	1.43406		1090	929.7	693.75	1.34011		1090	608.46	498.4	1.22083		1090	7415.86	5998.49	1.23629
																								1095	1211.07	843.06	1.43652		1095	930.28	693.98	1.3405		1095	604.9	500.19	1.20934		1095	7419.96	5997.69	1.23714
																								1100	1210.23	842.58	1.43634		1100	928.47	692.4	1.34094		1100	598.61	504.4	1.18678		1100	7419.61	5994.97	1.23764
																								1105	1208.76	844.07	1.43206		1105	928.09	692.03	1.34111		1105	596.21	508.41	1.1727		1105	7422.09	5989.1	1.23927
																								1110	1208.12	842.41	1.43412		1110	926.51	690.84	1.34114		1110	596.05	510.56	1.16744		1110	7419.83	5985.44	1.23965
																								1115	1209.9	842.77	1.43562		1115	927.37	690.69	1.34267		1115	595.14	508.6	1.17015		1115	7422.46	5992.39	1.23865
																								1120	1205.61	842.26	1.4314		1120	928.34	691.42	1.34266		1120	595.91	510.9	1.16639		1120	7412.03	5989.72	1.23746
																								1125	1206.16	841.48	1.43338		1125	928.32	691.68	1.34212		1125	595.92	509.71	1.16914		1125	7410.81	5990.1	1.23718
																								1130	1206.27	840.94	1.43443		1130	926.79	690.6	1.34201		1130	597.59	510.08	1.17156		1130	7412.29	5990.75	1.23729
																								1135	1207.21	840.83	1.43574		1135	925.94	691.76	1.33853		1135	596.22	509.62	1.16993		1135	7411.06	5987.67	1.23772
																								1140	1207.85	842.59	1.4335		1140	926.47	689.17	1.34433		1140	597.42	510.64	1.16994		1140	7408.37	5982.79	1.23828
																								1145	1207.61	841.23	1.43553		1145	925.93	689.86	1.3422		1145	596.18	509.57	1.16997		1145	7411.87	5978.91	1.23967
																								1150	1205.27	842.49	1.4306		1150	926.3	689.22	1.34398		1150	598.37	510.31	1.17256		1150	7405.97	5985.52	1.23731
																								1155	1204.44	841.53	1.43125		1155	926.21	689.6	1.34311		1155	596.49	509.84	1.16996		1155	7400.19	5978.51	1.2378
																								1160	1204.42	840.58	1.43284		1160	927.64	687.08	1.35012		1160	596.64	509.87	1.17018		1160	7398.54	5980.14	1.23719
																								1165	1202.3	839.97	1.43136		1165	941.86	674.82	1.39572		1165	596.41	509.22	1.17122		1165	7393.66	5972.66	1.23792
																								1170	1203.44	839.71	1.43316		1170	940.34	673.08	1.39707		1170	595.43	508.03	1.17204		1170	7394.04	5975.18	1.23746
																								1175	1200.94	838.93	1.43151		1175	933.95	678.38	1.37674		1175	594.88	507.78	1.17153		1175	7389.52	5974.26	1.23689
																								1180	1201.31	840.53	1.42923		1180	928.54	684.43	1.35666		1180	595.2	505.73	1.17691		1180	7393.37	5976.35	1.2371
																								1185	1200.51	838.86	1.43112		1185	925.02	686.74	1.34697		1185	602.02	500.27	1.20339		1185	7398.11	5973.32	1.23853
																								1190	1199.88	837.53	1.43264		1190	925.08	687.5	1.34557		1190	603.9	495.41	1.21899		1190	7397.55	5974.41	1.23821
																								1195	1200	838.45	1.43121		1195	925.81	687.02	1.34757		1195	598.12	498.78	1.19917		1195	7395.82	5968.45	1.23915
																								1200	1200.56	837.74	1.43309		1200	926.66	687.66	1.34756		1200	594.41	503.08	1.18154		1200	7393.07	5972.7	1.23781
																								1205	1198.96	837.81	1.43106		1205	925.9	686.93	1.34788		1205	592.76	506.3	1.17077		1205	7395.89	5974.23	1.23797
																								1210	1198.21	837.65	1.43044		1210	924.19	686.3	1.34663		1210	593.3	507.05	1.1701		1210	7394.28	5969.8	1.23861
																								1215	1199.26	836.96	1.43288		1215	921.65	685.66	1.34418		1215	592.99	507.36	1.16878		1215	7393.71	5970.63	1.23835
																								1220	1200.68	837.07	1.43438		1220	922.5	685.36	1.34601		1220	593.38	507.13	1.17007		1220	7396.57	5967.49	1.23948
																								1225	1199.48	839.06	1.42955		1225	924.23	686.31	1.34667		1225	593.11	506.44	1.17114		1225	7461.44	5921.67	1.26002
																								1230	1199.68	838.36	1.43098		1230	926.17	684.94	1.35219		1230	592.85	504.7	1.17466		1230	7437.25	5926.19	1.25498
																								1235	1200.62	837.66	1.4333		1235	924.84	682.19	1.35569		1235	592.34	506.48	1.16952		1235	7410.16	5945.95	1.24625
																								1240	1201.77	837.22	1.43543		1240	926.03	683.16	1.35551		1240	590.78	505.49	1.16873		1240	7392.69	5963.08	1.23974
																								1245	1200.85	838.04	1.43293		1245	924.93	682.06	1.35608		1245	593.73	505.41	1.17475		1245	7393.22	5968.14	1.23878
																								1250	1202.23	837.7	1.43516		1250	931.09	674.76	1.37988		1250	591.7	504.87	1.17198		1250	7396.22	5966.12	1.2397
																								1255	1200.73	835.29	1.4375		1255	937.51	667.67	1.40415		1255	593.26	506.01	1.17243		1255	7390.74	5960.61	1.23993
																								1260	1202.08	833.67	1.44191		1260	934.9	669.93	1.39552		1260	592.67	505.73	1.17191		1260	7384.66	5963.96	1.23821
																								1265	1201.41	832.5	1.44314		1265	927.84	676.18	1.37218		1265	592.78	505.9	1.17173		1265	7384.9	5960.91	1.23889
																								1270	1202.86	832.96	1.44408		1270	925.46	680.07	1.36083		1270	591.73	504.78	1.17225		1270	7378.94	5962.2	1.23762
																								1275	1202.23	831.4	1.44603		1275	921.31	681.93	1.35103		1275	592.48	504.84	1.1736		1275	7386.28	5954.93	1.24036
																								1280	1201.35	831.93	1.44405		1280	919.73	681.42	1.34973		1280	591.64	505.18	1.17115		1280	7382.6	5956.22	1.23948
																								1285	1200.31	832.4	1.44199		1285	920.11	682.17	1.3488		1285	591.71	504.54	1.17277		1285	7376.03	5952.66	1.23911
																								1290	1199.52	831.21	1.4431		1290	918.8	681.43	1.34834		1290	592.11	504.18	1.1744		1290	7375.14	5953.69	1.23875
																								1295	1200.35	830.5	1.44533		1295	917.2	681.05	1.34674		1295	590.46	504.91	1.16944		1295	7375.29	5954.51	1.23861
																								1300	1199.29	831.38	1.44253		1300	917.53	679.86	1.34959		1300	591.15	503.68	1.17366		1300	7376.2	5953.54	1.23896
																								1305	1196.18	830.86	1.43969		1305	917.75	680.8	1.34805		1305	591.47	503.9	1.17378		1305	7366.22	5946.02	1.23885
																								1310	1197.47	831.16	1.44072		1310	917.78	680.22	1.34924		1310	589.95	503.99	1.17056		1310	7367.57	5951.04	1.23803
																								1315	1198.9	832.04	1.44092		1315	917.76	679.44	1.35076		1315	590.47	504.93	1.16941		1315	7363.42	5947.25	1.23812
																								1320	1199	831.62	1.44176		1320	917.86	678.64	1.3525		1320	590.52	502.13	1.17603		1320	7371.31	5944.02	1.24012
																								1325	1201.13	832.79	1.4423		1325	917.91	679.11	1.35164		1325	590.47	503.21	1.17341		1325	7362.84	5942.17	1.23908
																								1330	1201.13	831.21	1.44504		1330	917.62	680.3	1.34885		1330	590.01	501.97	1.17539		1330	7360.94	5945.09	1.23815
																								1335	1202.3	830.96	1.44688		1335	916.43	678.65	1.35037		1335	589.58	502.53	1.17322		1335	7358.21	5941.12	1.23852
																								1340	1202.12	830.95	1.44668		1340	916.38	677.23	1.35313		1340	589.31	502.32	1.17318		1340	7360.49	5939.65	1.23921
																								1345	1201.7	829.8	1.44818		1345	914.8	676.49	1.35227		1345	590.84	500.9	1.17956		1345	7363.24	5939.56	1.23969
																								1350	1200.45	829.68	1.44688		1350	913.79	676.76	1.35024		1350	600.06	488.99	1.22714		1350	7419.81	5880.4	1.26179
																								1355	1200.14	831.5	1.44334		1355	916.22	677.86	1.35164		1355	594.17	490.14	1.21225		1355	7398.43	5896.07	1.25481
																								1360	1200.27	830.1	1.44593		1360	918.29	677.71	1.35499		1360	592.19	494.64	1.19721		1360	7369.3	5915.53	1.24575
																								1365	1201.19	830.66	1.44607		1365	918.01	677.81	1.35438		1365	588.51	499.47	1.17827		1365	7337.3	5930.48	1.23722
																								1370	1200.61	828.79	1.44863		1370	934.41	662.06	1.41137		1370	587.31	500.46	1.17354		1370	7334.63	5928.08	1.23727
																								1375	1199.8	828.84	1.44757		1375	935.06	661.25	1.41408		1375	586.57	500.31	1.17241		1375	7330.7	5923.46	1.23757
																								1380	1201.56	827.75	1.4516		1380	929.15	665.52	1.39613		1380	587.11	500.85	1.17223		1380	7331.21	5927.99	1.23671
																								1385	1201.01	824.76	1.45619		1385	920.32	670.96	1.37165		1385	587.04	499.35	1.17561		1385	7332.19	5926.88	1.23711
																								1390	1201.76	827.16	1.45287		1390	918.69	673.79	1.36347		1390	587.05	501.13	1.17145		1390	7336.55	5927.62	1.23769
																								1395	1200.41	826.35	1.45267		1395	916.9	675.94	1.35648		1395	587.05	500.74	1.17236		1395	7331.47	5922.55	1.23789
																								1400	1200.59	825.24	1.45484		1400	915.62	675.39	1.35569		1400	586.11	499.7	1.17292		1400	7346.22	5927.81	1.23928
																								1405	1199.68	824.19	1.45559		1405	915.02	675.71	1.35416		1405	586.23	499.82	1.17288		1405	7334.95	5927.24	1.2375
																								1410	1200.48	823.86	1.45714		1410	913.42	675.18	1.35285		1410	586.21	499.14	1.17444		1410	7350.7	5929.12	1.23976
																								1415	1198.04	822.44	1.45669		1415	911.89	674.25	1.35245		1415	587.63	498.74	1.17823		1415	7344.11	5929.16	1.23864
																								1420	1199.56	824.13	1.45555		1420	911.43	673.66	1.35295		1420	584.95	498.28	1.17394		1420	7351.41	5924.17	1.24092
																								1425	1198.5	823.44	1.45548		1425	911.43	673.18	1.35392		1425	586.43	497.88	1.17785		1425	7378.07	5931.49	1.24388
																								1430	1197.01	823.9	1.45286		1430	909.22	672.09	1.35282		1430	586.09	496.43	1.18061		1430	7341.39	5924.1	1.23924
																								1435	1199.4	823.22	1.45696		1435	909.49	669.95	1.35755		1435	585.47	498.43	1.17463		1435	7346.59	5923.58	1.24023
																								1440	1195.29	823.13	1.45213		1440	908.25	668.39	1.35886		1440	585.11	498.48	1.17379		1440	7341.95	5920.76	1.24004
																								1445	1193.28	823.54	1.44896		1445	913.2	665.13	1.37296		1445	586.08	499.28	1.17385		1445	7340.32	5918.66	1.2402
																								1450	1193.77	823.55	1.44954		1450	925.94	655.49	1.41259		1450	587.1	497.65	1.17974		1450	7374.18	5899.49	1.24997
																								1455	1192.28	821.9	1.45064		1455	923.96	657.43	1.40541		1455	584.54	496.93	1.1763		1455	7391.11	5873.91	1.25829
																								1460	1193	824.61	1.44674		1460	916.76	659.91	1.38922		1460	583.71	495.64	1.17769		1460	7363.73	5885.15	1.25124
																								1465	1191.84	823.08	1.44802		1465	913.42	664.76	1.37406		1465	583.3	496.44	1.17497		1465	7351.47	5911.07	1.24368
																								1470	1189.52	823.26	1.44489		1470	908.09	668.4	1.3586		1470	587.52	493.9	1.18955		1470	7344.84	5919.35	1.24082
																								1475	1190.12	824.28	1.44383		1475	904.26	667.2	1.35531		1475	595.25	483.39	1.23141		1475	7338.99	5919.75	1.23975
																								1480	1188.28	825.73	1.43907		1480	905.7	667.13	1.35761		1480	589.85	487.67	1.20953		1480	7333.69	5911.59	1.24056
																								1485	1189.32	826.49	1.439		1485	907.59	664.53	1.36576		1485	584.02	492.28	1.18636		1485	7341.05	5913.55	1.24139
																								1490	1187.98	825.04	1.43991		1490	906.53	665.25	1.36269		1490	581.23	494.13	1.17627		1490	7336.91	5913.23	1.24076
																								1495	1186.75	826.35	1.43613		1495	906.26	665.95	1.36085		1495	582.93	495.3	1.17692		1495	7333.01	5915.61	1.2396
																								1500	1188.34	826.96	1.437		1500	905.47	665.32	1.36095		1500	581.07	496.41	1.17054		1500	7329.64	5907.82	1.24067
																								1505	1186.34	825.09	1.43783		1505	902.92	666.42	1.35488		1505	580.89	495.53	1.17226		1505	7330.97	5911.27	1.24017
																								1510	1185.5	824.36	1.43809		1510	903.59	666.56	1.3556		1510	579.14	494.36	1.17149		1510	7333.78	5911.27	1.24064
																								1515	1186.91	825.1	1.4385		1515	902.85	665.42	1.35681		1515	579.47	492.93	1.17556		1515	7337.49	5909.71	1.2416
																								1520	1186.58	824.27	1.43955		1520	901.17	665.85	1.35341		1520	578.51	494.02	1.17103		1520	7332.7	5906.57	1.24145
																								1525	1187.03	824.69	1.43937		1525	901.85	665.12	1.35592		1525	579.49	493.94	1.1732		1525	7326.99	5913.28	1.23907
																								1530	1184.99	826.09	1.43446		1530	899.86	664.86	1.35346		1530	578.17	491.97	1.17521		1530	7329.73	5904.98	1.24128
																								1535	1185.51	825.44	1.43622		1535	900.56	664.23	1.3558		1535	580.7	492.65	1.17873		1535	7327.51	5905.11	1.24088
																								1540	1185.71	825.5	1.43635		1540	900.7	664.82	1.3548		1540	579.45	493.47	1.17424		1540	7334.39	5899.81	1.24316
																								1545	1185.24	826.12	1.43471		1545	899.36	665.1	1.35222		1545	578.97	493.86	1.17234		1545	7383.4	5861.12	1.25973
																								1550	1184.86	825.9	1.43463		1550	899.23	663.25	1.35579		1550	579.39	493.23	1.17469		1550	7354.62	5864.42	1.25411
																								1555	1186.14	826.12	1.4358		1555	898.41	662.84	1.35539		1555	578.54	490.74	1.17891		1555	7333.59	5877.02	1.24784
																								1560	1183.67	825.17	1.43446		1560	898.52	662.02	1.35724		1560	578.43	490.83	1.17847		1560	7312.85	5890.69	1.24143
																								1565	1185.26	824.66	1.43727		1565	897.44	661.96	1.35573		1565	577.65	490.87	1.17679		1565	7312.49	5895.35	1.24038
																								1570	1183.58	825.02	1.43461		1570	896.66	661.47	1.35556		1570	577.31	491.95	1.17351		1570	7315.47	5892.64	1.24146
																								1575	1184.95	825.42	1.43557		1575	896.27	660.77	1.3564		1575	577.69	492.31	1.17343		1575	7309.64	5896.85	1.23958
																								1580	1183.77	826.08	1.433		1580	895.34	662.07	1.35233		1580	578.2	492.79	1.17332		1580	7318.56	5894.83	1.24152
																								1585	1187.11	823.72	1.44116		1585	895.56	660.92	1.35502		1585	577.29	491.69	1.17409		1585	7313.75	5896.21	1.24042
																								1590	1183.15	822.78	1.43799		1590	895.12	660.07	1.3561		1590	577.72	492.18	1.1738		1590	7311.74	5894.33	1.24047
																								1595	1185.95	823.27	1.44054		1595	896.23	659.83	1.35827		1595	580.09	492.2	1.17857		1595	7307.13	5890.45	1.2405
																								1600	1186.58	823.32	1.44121		1600	895.28	658.88	1.35879		1600	578.39	493.3	1.17249		1600	7304.14	5887.5	1.24062
																								1605	1184.44	821.97	1.44098		1605	907.87	649.83	1.39709		1605	578.67	492.55	1.17485		1605	7300.56	5879.45	1.24171
																								1610	1185.45	821.97	1.44221		1610	909.47	645.37	1.40922		1610	577.61	492.74	1.17224		1610	7292.31	5877.7	1.24067
																								1615	1185.14	822.61	1.44071		1615	905.77	647.61	1.39863		1615	576.44	491.53	1.17275		1615	7302.67	5884.64	1.24097
																								1620	1184.15	824.06	1.43697		1620	902.35	647.52	1.39355		1620	576.77	491.44	1.17363		1620	7291.26	5881.85	1.23962
																								1625	1182.53	823.91	1.43527		1625	900.69	651.6	1.38227		1625	576.09	490.59	1.17428		1625	7281.12	5876.19	1.23909
																								1630	1182.91	822.56	1.43808		1630	895.63	653.96	1.36955		1630	575.31	490.06	1.17396		1630	7287.64	5877.39	1.23994
																								1635	1183.18	821.62	1.44006		1635	891.65	656.23	1.35875		1635	575.53	489.88	1.17484		1635	7281.43	5874.3	1.23954
																								1640	1183.88	823.05	1.43841		1640	895.56	656.38	1.36439		1640	575.98	490.43	1.17444		1640	7282	5871.15	1.2403
																								1645	1182.83	822.54	1.43802		1645	889.05	655.74	1.3558		1645	574.93	489.13	1.17541		1645	7273.32	5863.93	1.24035
																								1650	1181.88	822.17	1.43751		1650	889.16	656.05	1.35532		1650	576.19	489.16	1.17792		1650	7262.58	5861.8	1.23897
																								1655	1180.25	821.58	1.43656		1655	888.42	656.59	1.35308		1655	574.85	489.4	1.1746		1655	7261.3	5862.6	1.23858
																								1660	1180.54	822.57	1.43518		1660	888.2	656	1.35396		1660	575.01	488.69	1.17664		1660	7261.73	5857.53	1.23973
																								1665	1178.56	821.76	1.43419		1665	889.73	655.91	1.35648		1665	574.45	489.7	1.17307		1665	7260.22	5861	1.23873
																								1670	1177.57	822.43	1.43182		1670	888.29	655.85	1.35441		1670	572.57	488.99	1.17092		1670	7259.02	5853.82	1.24005
																								1675	1178.22	823.34	1.43102		1675	887.37	655.14	1.35447		1675	573.08	488.11	1.17408		1675	7251.62	5854.27	1.23869
																								1680	1176.82	820.97	1.43345		1680	888.49	656.57	1.35323		1680	574.55	488.9	1.17519		1680	7258.22	5852.06	1.24028
																								1685	1176.55	822.7	1.43011		1685	888.56	656.73	1.35301		1685	574.36	487.4	1.17842		1685	7284.8	5815.38	1.25268
																								1690	1174.1	820.94	1.43019		1690	888.93	655.11	1.35692		1690	574.7	488.68	1.17603		1690	7287.83	5805.6	1.25531
																								1695	1174.98	822.27	1.42895		1695	888.94	655.98	1.35513		1695	574.54	488.46	1.17623		1695	7270.34	5825.95	1.24792
																								1700	1176.08	820.24	1.43382		1700	888.57	655.03	1.35653		1700	574.09	489.17	1.1736		1700	7248.39	5840.02	1.24116
																								1705	1177.2	821.5	1.43299		1705	888.31	654.24	1.35777		1705	574.04	487.9	1.17655		1705	7242.99	5847.3	1.23869
																								1710	1176.1	820.63	1.43317		1710	886.22	653.48	1.35615		1710	572.61	487.9	1.17362		1710	7243.18	5848.52	1.23846
																								1715	1174.48	818.9	1.43422		1715	886.5	653.6	1.35633		1715	572.99	486.76	1.17715		1715	7246.28	5847.55	1.2392
																								1720	1174.54	819.12	1.4339		1720	886.66	654.81	1.35407		1720	573.13	487.97	1.17452		1720	7237.7	5843.51	1.23859
																								1725	1175.6	820.54	1.43272		1725	886.49	652.91	1.35775		1725	572.49	487.05	1.17542		1725	7233.67	5847.15	1.23713
																								1730	1175.59	819.37	1.43475		1730	884.43	652.2	1.35607		1730	572.18	486.39	1.17638		1730	7233.8	5845.77	1.23744
																								1735	1175.46	819.44	1.43447		1735	884.67	652.1	1.35665		1735	575.45	485.94	1.1842		1735	7234.19	5840.1	1.23871
																								1740	1176.9	818.41	1.43803		1740	883.08	650.25	1.35806		1740	584.16	474.28	1.23168		1740	7228.66	5839.82	1.23782
																								1745	1174.58	819.28	1.43367		1745	882.45	651.03	1.35547		1745	581.15	474.45	1.22489		1745	7231.96	5837.57	1.23886
																								1750	1174.24	820.02	1.43197		1750	884.19	652	1.35612		1750	578.32	478.95	1.20747		1750	7225.3	5840.78	1.23704
																								1755	1174.23	820.41	1.43127		1755	881.6	650.48	1.35531		1755	574.45	484.44	1.1858		1755	7228.54	5841.13	1.23752
																								1760	1172.31	819.31	1.43085		1760	881.6	649.69	1.35695		1760	573.37	485.7	1.1805		1760	7231.09	5838.06	1.23861
																								1765	1171.43	819.56	1.42934		1765	880.95	648.79	1.35784		1765	573.35	486.51	1.1785		1765	7228.14	5833.88	1.23899
																								1770	1171.4	819.3	1.42976		1770	882.6	649.93	1.35799		1770	572.28	485.83	1.17794		1770	7223.67	5832.39	1.23854
																								1775	1170.92	820.67	1.42679		1775	883.19	650.56	1.35758		1775	572.71	485.58	1.17943		1775	7227.79	5831.22	1.2395
																								1780	1171.29	820.36	1.42778		1780	882.61	650.09	1.35767		1780	572.54	485.65	1.17891		1780	7224.05	5833.01	1.23848
																								1785	1172.47	820.52	1.42894		1785	881.38	649.24	1.35756		1785	572	485.72	1.17763		1785	7219.93	5831.71	1.23805
																								1790	1170.67	819.81	1.42798		1790	883.15	649.42	1.35991		1790	573.96	484.89	1.18369		1790	7216.06	5829.81	1.23779
																								1795	1169.74	820.43	1.42576		1795	880.67	648.68	1.35763		1795	573.56	484.86	1.18294		1795	7217.34	5829.01	1.23818
																								1800	1168.08	819.01	1.42621		1800	880.1	649.47	1.3551		1800	572.52	485.23	1.17989		1800	7214.45	5828.23	1.23785
																								1805	1167.38	817.88	1.42732		1805	879.84	650.03	1.35354		1805	572.37	486.62	1.17622		1805	7212.56	5826.41	1.23791
																								1810	1167.19	818.65	1.42575		1810	879.6	648.08	1.35724		1810	573.73	486.09	1.1803		1810	7214.43	5830.21	1.23742
																								1815	1167.83	818.49	1.42681		1815	879.43	649.01	1.35503		1815	572.33	485.85	1.178		1815	7214.62	5821.22	1.23937
																								1820	1167.15	818.07	1.42671		1820	877.73	648.98	1.35248		1820	573.29	484.3	1.18375		1820	7208.04	5819.47	1.23861
																								1825	1167.89	818.43	1.42699		1825	877.93	648.34	1.35412		1825	572.86	483.03	1.18597		1825	7201.9	5825.99	1.23617
																								1830	1166.16	818.29	1.42512		1830	879.17	648.11	1.35651		1830	573.07	484.53	1.18273		1830	7206.99	5820.23	1.23827
																								1835	1167.19	818.26	1.42643		1835	877.19	649.3	1.35098		1835	571.67	484.71	1.17941		1835	7203.82	5822.34	1.23727
																								1840	1167.74	818.54	1.42661		1840	878.93	648.75	1.35481		1840	572.08	484.92	1.17974		1840	7203.89	5817.55	1.2383
																								1845	1166.52	816.58	1.42854		1845	878.72	648.25	1.35553		1845	570.96	485.88	1.1751		1845	7198.51	5818.64	1.23715
																								1850	1167.11	818.61	1.42572		1850	877.04	647.19	1.35515		1850	571.73	483.66	1.18209		1850	7202.07	5816.15	1.23829
																								1855	1166.72	817.51	1.42716		1855	878.14	648.74	1.35361		1855	571.22	483.68	1.18099		1855	7200.73	5814.82	1.23834
																								1860	1166.11	816.76	1.42773		1860	877.16	647.72	1.35423		1860	571.04	483.8	1.18032		1860	7202.12	5818.67	1.23776
																								1865	1166.88	818.43	1.42575		1865	877.22	647.85	1.35405		1865	570.73	483.29	1.18093		1865	7196.31	5811.64	1.23826
																								1870	1164.9	817.14	1.42558		1870	879.55	647.36	1.35867		1870	571.48	483.01	1.18316		1870	7205.13	5809.32	1.24027
																								1875	1164.54	817.84	1.42392		1875	879.31	647.16	1.35872		1875	571.35	483.09	1.1827		1875	7205.42	5814.76	1.23916
																								1880	1164.36	818.6	1.42238		1880	877.53	647.17	1.35595		1880	577.7	476.17	1.21322		1880	7193.75	5809.03	1.23837
																								1885	1164.4	818.7	1.42225		1885	876.64	646.15	1.35671		1885	581.59	468.6	1.24112		1885	7198.11	5810.14	1.23889
																								1890	1164.22	816.71	1.4255		1890	874.71	646.54	1.35291		1890	573.92	473.85	1.21118		1890	7195.52	5813.76	1.23767
																								1895	1163.32	815.28	1.4269		1895	876.18	647.37	1.35345		1895	571.31	478.27	1.19453		1895	7199.93	5809.98	1.23923
																								1900	1162.96	815.81	1.42553		1900	873.46	646.08	1.35194		1900	569.24	480.7	1.18419		1900	7192.72	5801.6	1.23978
																								1905	1161.99	815.44	1.42499		1905	874.42	646	1.35359		1905	569.67	480.84	1.18474		1905	7193.76	5809.84	1.2382
																								1910	1161.13	815.09	1.42454		1910	871.7	645.05	1.35137		1910	570.01	481.38	1.18412		1910	7206.44	5791.81	1.24425
																								1915	1160.37	813.01	1.42725		1915	873.24	644.27	1.35539		1915	568.24	481.09	1.18115		1915	7232.43	5760.61	1.2555
																								1920	1160.17	814.19	1.42494		1920	870.86	644.01	1.35225		1920	569.3	480.68	1.18436		1920	7205.72	5778.43	1.247
																								1925	1159.41	812.84	1.42637		1925	872.03	644.61	1.3528		1925	567.26	480.56	1.18041		1925	7180.75	5793.72	1.2394
																								1930	1160.57	813.33	1.42694		1930	869.77	643.06	1.35255		1930	569.34	481.18	1.18322		1930	7178.82	5805.21	1.23662
																								1935	1157.59	813.35	1.42324		1935	870.82	642.61	1.35513		1935	566.04	481.1	1.17655		1935	7174.7	5797.24	1.23761
																								1940	1158.34	814.1	1.42285		1940	870.01	643.49	1.35202		1940	567.54	479.27	1.18418		1940	7173.68	5799.45	1.23696
																								1945	1157.17	813.34	1.42274		1945	868.21	642.2	1.35193		1945	568.63	480.06	1.1845		1945	7175.07	5794.68	1.23822
																								1950	1156.48	811.72	1.42473		1950	869.64	643.05	1.35237		1950	567.92	479.9	1.18341		1950	7166.46	5791.11	1.23749
																								1955	1156.88	812.99	1.42299		1955	867.41	642.29	1.3505		1955	567.72	480.54	1.18142		1955	7167.71	5795.57	1.23676
																								1960	1159.29	812.75	1.42638		1960	870.52	642.95	1.35395		1960	568.62	480.4	1.18364		1960	7168.22	5792.2	1.23756
																								1965	1158.68	811.64	1.42758		1965	868.95	641.61	1.35433		1965	567.3	480.04	1.18178		1965	7170.07	5790.01	1.23835
																								1970	1156.45	812.02	1.42416		1970	869.51	642.13	1.3541		1970	568.57	478.87	1.18732		1970	7169.74	5793.1	1.23763
																								1975	1156.65	812.59	1.42341		1975	870.19	641.78	1.3559		1975	568.59	479.67	1.18538		1975	7167.59	5795.75	1.2367
																								1980	1156.15	811.73	1.4243		1980	867.53	642.06	1.35117		1980	568.03	479.5	1.18463		1980	7158.4	5786.69	1.23705
																								1985	1156.38	811.05	1.42578		1985	869.43	642.28	1.35366		1985	569.23	479.25	1.18775		1985	7161.52	5780.01	1.23902
																								1990	1156.95	812.13	1.42459		1990	867.82	642.16	1.35141		1990	567.97	479.57	1.18433		1990	7154.98	5785.05	1.23681
																								1995	1156.13	811.79	1.42417		1995	869.17	639.8	1.3585		1995	567.71	479.1	1.18495		1995	7145.37	5781.15	1.23598
																								2000	1155.98	809.77	1.42754		2000	868.7	640.62	1.35603		2000	567.57	479.48	1.18372		2000	7134.55	5777.11	1.23497

## Sheet: Figure 5
	Figure 5c	% AM conlonization					Figure 5d	% AM conlonization					Figure 5e	% AM conlonization				Figure 5f	% AM conlonization
		total	arbuscules					total	arbuscules					total	arbuscules				total	arbuscules
	R108	30	19				WT	71	46				HP-EV-WT	18	16			WT	29.4118	27.451
	R108	29	18				WT	28	22				HP-EV-WT	12.2	7.32			WT	35.9223	29.1262
	R108	28	21				WT	56	21				HP-EV-WT	10.17	8.47			WT	32.0388	26.2136
	R108	33	29				WT	11	6				HP-EV-WT	10.34	8.62			WT	26.4151	16.9811
	R108	40	10				WT	64	44				HP-EV-WT	11.63	9.3			WT	29.6296	19.4444
	ccd7-1	5	3				WT	40	18				HP-EV-d14-1	26.23	21.31			nsp2/nsp2l	15.3061	11.2245
	ccd7-1	6	5				WT	52	31				HP-EV-d14-1	19.35	16.13			nsp2/nsp2l	15.3846	12.5
	ccd7-1	15	4				WT	10	5				HP-EV-d14-1	14.75	13.11			nsp2/nsp2l	18.8119	14.8515
	ccd7-1	6	4				WT	23	1				HP-EV-d14-1	15.79	12.28			nsp2/nsp2l	9.90099	6.93069
	ccd7-1	13	10				WT	66	48				HP-EV-d14-1	17.74	14.52			nsp2/nsp2l	10.5769	7.69231
	ccd8a-2	24	6				d14l-1	6	5				HP-EV-d14la/d14lb	6.67	4.44			smax1-1	44.086	22.5806
	ccd8a-2	10	2				d14l-1	6	1				HP-EV-d14la/d14lb	14.52	4.84			smax1-1	44.4444	28.8889
	ccd8a-2	11	4				d14l-1	0	0				HP-EV-d14la/d14lb	10.91	3.64			smax1-1	52.1739	38.0435
	ccd8a-2	9	3				d14l-1	28	1				HP-EV-d14la/d14lb	18.33	8.33			smax1-1	56.5217	47.8261
	ccd8a-3	10	4				d14l-1	2	0				HP-EV-d14la/d14lb	8.47	3.39			smax1-1	49.0385	35.5769
	ccd8a-3	12	8				d14l-1	31	5				HP-miRR-MtNSP2-WT	29.55	22.73			nsp2/nsp2l/smax1	50	41.1765
	ccd8a-3	22	10				d14l-1	38	15				HP-miRR-MtNSP2-WT	23.21	19.64			nsp2/nsp2l/smax1	62.3656	46.2366
	ccd8a-3	20	4				d14l-1	2	0				HP-miRR-MtNSP2-WT	27.08	25			nsp2/nsp2l/smax1	40	30
	d14-1	41	18				d14l-1	1	0				HP-miRR-MtNSP2-WT	26.09	17.39			nsp2/nsp2l/smax1	60.4167	45.8333
	d14-1	40	17				d14l-1	11	4				HP-miRR-MtNSP2-WT	34.09	25			nsp2/nsp2l/smax1	51.0417	39.5833
	d14-1	46	20				d14l-2	37	27				HP-miRR-MtNSP2-d14-1	35	30
	d14-1	38	12				d14l-2	19	14				HP-miRR-MtNSP2-d14-1	32.56	32.56
	d14la/d14lb	19	6				d14l-2	52	29				HP-miRR-MtNSP2-d14-1	22.5	20			one-sided Wilcoxon Test **: p<0.01; *: 0.01<p<0.05
	d14la/d14lb	27	9				d14l-2	0	0				HP-miRR-MtNSP2-d14-1	32.61	21.74
	d14la/d14lb	18	16				d14l-2	33	21				HP-miRR-MtNSP2-d14-1	27.12	22.03			Total Colonisation	p value	significance
	d14la/d14lb	19	10				d14l-2	2	1				HP-miRR-MtNSP2-d14la/d14lb	7.32	4.88			nsp2/nsp2l vs WT	0.006	**
	d14la/d14lb	16	12				d14l-2	12	10				HP-miRR-MtNSP2-d14la/d14lb	7.14	0			smax1-1 vs WT	0.006	**
	max2-1	16	3				d14l-2	0	0				HP-miRR-MtNSP2-d14la/d14lb	3.23	0			nsp2/nsp2l/smax1 vs WT	0.004	**
	max2-1	26	4				d14l-2	0	0				HP-miRR-MtNSP2-d14la/d14lb	6.06	3.03
	max2-1	22	8				d14l-2	38	17				HP-miRR-MtNSP2-d14la/d14lb	5.56	2.78			Arbuscles	p value	significance
	max2-1	20	2															nsp2/nsp2l vs WT	0.004	**
	smax1-1	50	26				one-sided Wilcoxon Test **: p<0.01; *: 0.01<p<0.05											smax1-1 vs WT	0.038	*
	smax1-1	56	43										one-sided Wilcoxon Test **: p<0.01; *: 0.01<p<0.05					nsp2/nsp2l/smax1 vs WT	0.006	**
	smax1-1	62	40				Total Colonisation	p value	significance				Total Colonisation	p value	significance
	smax1-1	50	22				d14l-1 vs WT	0.003	**				HP-miRR-MtNSP2-WT vs HP-EV-WT	0.006	**
							d14l-2 vs WT	0.017	*				HP-miRR-MtNSP2-d14 vs HP-EV-d14	0.011	*
	one-sided Wilcoxon Test **: p<0.01; *: 0.01<p<0.05						Arbuscles	p value	significance				Arbuscles	p value	significance
							d14l-1 vs WT	0.000793	**				HP-miRR-MtNSP2-WT vs HP-EV-WT	0.006	**
	Total Colonisation	p value	significance				d14l-2 vs WT	0.038	*				HP-miRR-MtNSP2-d14 vs HP-EV-d14	0.011	*
	ccd7-1 vs WT	0.006	**
	ccd8a-2 vs WT	0.008	**
	ccd8a-3 vs WT	0.008	**
	d14-1 vs WT	0.024	*
	d14la/d14lb vs WT	0.006	**
	max2-1 vs WT	0.008	**
	smax1-1 vs WT	0.01	**
	Arbuscles	p value	significance
	ccd7-1 vs WT	0.008	**
	ccd8a-2 vs WT	0.008	**
	ccd8a-3 vs WT	0.013	*
	d14-1 vs WT	0.23	ns
	d14la/d14lb vs WT	0.023	*
	max2-1 vs WT	0.008	**
	smax1-1 vs WT	0.032	*

## Sheet: Figure 6
	Figure 6c					Figure 6d					Figure 6e
		Ct value					Ct value					% AM conlonization
		HvADP	HvRLK10				HvADP	HvRLK10				total	arbuscules
	-P-N-WT-1	21.54	31.88			WT-mock-1	21.18	35.44			WT	77	53		one-sided Wilcoxon Test **: p<0.01; *: 0.01<p<0.05
	-P-N-WT-2	21.62	31.77			WT-mock-2	21.24	35.89			WT	68	33
	-P-N-WT-3	21.41	31.91			WT-mock-3	21.17	36			WT	72	41		Total Colonisation	p value	significance
	-P-N-WT-4	21.31	31.86			WT-mock-4	21.28	35.71			WT	73	50		rlk10-1 vs WT	0.623	ns
	-P-N-d14l-1-1	21.6	32.79			WT-5DS-1	21.01	33.41			WT	63	48		rlk10-2 vs WT	0.664	ns
	-P-N-d14l-1-2	21.6	32.73			WT-5DS-2	21.04	33.56			rlk10-1	62	42
	-P-N-d14l-1-3	21.68	32.68			WT-5DS-3	20.9	34.53			rlk10-1	74	63		rlk2-1 vs WT	0.282	ns
	-P-N-d14l-1-4	21.68	32.88			WT-5DS-4	20.91	34.23			rlk10-1	73	69		rlk2/10 vs WT	0.005	**
	+P+N-WT-1	21.04	35.26			WT-KARs-1	21.18	34.56			rlk10-1	80	63
	+P+N-WT-2	21.18	35.82			WT-KARs-2	21.24	32.68			rlk10-1	69	45		Arbuscles	p value	significance
	+P+N-WT-3	21.17	35.13			WT-KARs-3	21.34	34.23			rlk10-2	64	40		rlk10-1 vs WT	0.896	ns
	+P+N-WT-4	21.31	35.03			WT-KARs-4	21.48	34.5			rlk10-2	76	31		rlk10-2 vs WT	0.421	ns
	+P+N-d14l-1-1	21.3	36.14			nsp2-2-mock-1	20.81	32.54			rlk10-2	97	77
	+P+N-d14l-1-2	21.26	36.17			nsp2-2-mock-2	20.84	32.48			rlk10-2	72	44		rlk2-1 vs WT	0.376	ns
	+P+N-d14l-1-3	21.39	35.8			nsp2-2-mock-3	20.92	33.01			rlk10-2	72	51		rlk2/10 vs WT	0.025	*
	+P+N-d14l-1-4	21.22	36.18			nsp2-2-mock-4	20.92	32.94			WT	64	31
						nsp2-2-5DS-1	20.72	30.73			WT	36	13
	Student’s t-test (one-tailed, two-sample equal variance)					nsp2-2-5DS-2	20.8	30.85			WT	52	36
	**: p<0.01; *: 0.01<p<0.05					nsp2-2-5DS-3	21.1	30.66			WT	53	31
		p value	significance			nsp2-2-5DS-4	21.17	30.86			WT	46	31
	-P-N-WT vs -P-N-d14l-1	0.000452448	**			nsp2-2-KARs-1	20.96	31.19			WT	56	36
	+P+N-WT vs +P+N-d14l-1	0.0206936	*			nsp2-2-KARs-2	21.01	30.93			WT	78	53
						nsp2-2-KARs-3	20.84	30.56			WT	35	17
						nsp2-2-KARs-4	20.88	30.59			rlk2-1	57	30
						d14l-1-mock-1	21.16	34.1			rlk2-1	76	63
						d14l-1-mock-2	21.25	34.45			rlk2-1	8	0
						d14l-1-mock-3	21	33.56			rlk2-1	58	53
						d14l-1-mock-4	21.06	34.17			rlk2-1	38	24
						d14l-1-5DS-1	21.13	33.55			rlk2-1	57	47
						d14l-1-5DS-2	21.25	33.48			rlk2-1	32	25
						d14l-1-5DS-3	20.87	33.81			rlk2-1	23	14
						d14l-1-5DS-4	20.92	33.41			rlk2/rlk10	14	2
						d14l-1-KARs-1	21.06	33.82			rlk2/rlk10	35	25
						d14l-1-KARs-2	21.12	33.82			rlk2/rlk10	46	31
						d14l-1-KARs-3	21.02	33.6			rlk2/rlk10	29	16
						d14l-1-KARs-4	21.13	33.61			rlk2/rlk10	54	43
											rlk2/rlk10	17	13
											rlk2/rlk10	6	5
						Student’s t-test (one-tailed, two-sample equal variance)					rlk2/rlk10	9	5
						**: p<0.01; *: 0.01<p<0.05
							p value	significance
						WT-5DS/mock vs d14l-1-5DS/mock	0.0151021	*
						WT-5DS/mock vs nsp2-2-5DS/mock	0.106226	ns
						WT-KARs/mock vs d14l-1-KARs/mock	0.0455004	*
						WT-KARs/mock vs nsp2-2-KARs/mock	0.442075	ns

## Sheet: Supplementary Figure 1
	Supplementary Figure 1c
			% AM conlonization
			total	arbuscules
	5 wpi	WT	35	16		one-sided Wilcoxon Test *: 0.01<p<0.05
		WT	30	2		5 wpi
		WT	50	12		Total Colonisation	p value	significance
		symrk-1	0	0		symrk-1 vs WT	0.032	*
		symrk-1	0	0		cyclops-1 vs WT	0.032	*
		symrk-1	0	0		cyclops-2 vs WT	0.032	*
		cyclops-1	0	0
		cyclops-1	0	0		Arbuscles	p value	significance
		cyclops-1	0	0		symrk-1 vs WT	0.032	*
		cyclops-2	0	0		cyclops-1 vs WT	0.032	*
		cyclops-2	0	0		cyclops-2 vs WT	0.032	*
		cyclops-2	0	0
	7 wpi	WT	61	35		7 wpi
		WT	64	47		Total Colonisation	p value	significance
		WT	56	43		symrk-1 vs WT	0.032	*
		symrk-1	0	0		cyclops-1 vs WT	0.032	*
		symrk-1	0	0		cyclops-2 vs WT	0.032	*
		symrk-1	0	0
		cyclops-1	0	0		Arbuscles	p value	significance
		cyclops-1	0	0		symrk-1 vs WT	0.032	*
		cyclops-1	0	0		cyclops-1 vs WT	0.032	*
		cyclops-2	0	0		cyclops-2 vs WT	0.032	*
		cyclops-2	0	0
		cyclops-2	0	0

## Sheet: Supplementary Figure 4
	Supplementary Figure 4b							Supplementary Figure 4c					Supplementary Figure 4d					Supplementary Figure 4e
								% AM conlonization					% AM conlonization						Nodules per plant
									total	arbuscules				total	arbuscules			WT	13
								WT	46	34			WT	39.18	26.8			WT	19
								WT	60	42			WT	55.21	39.58			WT	30		one-sided Wilcoxon Test **: p<0.01
								WT	58	48			WT	40.21	35.05			WT	32
								WT	56	50			WT	49.04	31.73			WT	23		Nodules per plant	p value	significance
								nsp2-2	52	34			WT	40.43	27.66			WT	19		ccd7-1 vs WT	8.98e-05	**
								nsp2-2	48	24			ccd7-1	7.92	1.98			WT	22		ccd8a-2 vs WT	9.03e-05	**
								nsp2-2	64	32			ccd7-1	8.91	5.94			WT	31		ccd8a-3 vs WT	8.98e-05	**
								nsp2-2	58	30			ccd7-1	9.47	8.42			WT	29		d14-1 vs WT	9.03e-05	**
													ccd7-1	14.13	4.35			WT	30		d14la/d14lb vs WT	0.44	ns
													ccd7-1	11.76	8.24			ccd7-1	46		max2-1 vs WT	8.98e-05	**
													ccd8a-2	12.5	6.25			ccd7-1	65		smax1-1 vs WT	0.153	ns
													ccd8a-2	6.42	1.83			ccd7-1	49
													ccd8a-2	8.16	6.12			ccd7-1	58
													ccd8a-2	12.15	6.54			ccd7-1	44
													ccd8a-2	6.73	4.81			ccd7-1	55
													d14-1	46.3	31.48			ccd7-1	55
													d14-1	57.95	38.64			ccd7-1	69
													d14-1	48.48	26.26			ccd7-1	33
													d14-1	47.96	37.76			ccd7-1	52
													d14-1	60.38	44.34			ccd8a-2	40
													d14la/d14lb	12.75	2.94			ccd8a-2	54
													d14la/d14lb	31.31	16.16			ccd8a-2	45
													d14la/d14lb	17.31	6.73			ccd8a-2	62
													d14la/d14lb	8.82	4.9			ccd8a-2	38
													d14la/d14lb	11.93	9.17			ccd8a-2	37
													max2-1	16.19	7.62			ccd8a-2	48
													max2-1	22	13			ccd8a-2	44
													max2-1	19.8	10.89			ccd8a-2	41
													max2-1	7.62	6.67			ccd8a-2	46
													max2-1	8.41	3.74			ccd8a-3	55
																		ccd8a-3	51
																		ccd8a-3	72
													one-sided Wilcoxon Test **: p<0.01; *: 0.01<p<0.05					ccd8a-3	49
																		ccd8a-3	55
													Total Colonisation	p value	significance			ccd8a-3	64
													ccd7-1 vs WT	0.006	**			ccd8a-3	62
													ccd8a-2 vs WT	0.006	**			ccd8a-3	60
													d14-1 vs WT	0.104	ns			ccd8a-3	70
													d14la/d14lb vs WT	0.006	**			ccd8a-3	50
													max2-1 vs WT	0.006	**			d14-1	71
																		d14-1	45
													Arbuscles	p value	significance			d14-1	92
													ccd7-1 vs WT	0.006	**			d14-1	81
													ccd8a-2 vs WT	0.006	**			d14-1	72
													d14-1 vs WT	0.345	ns			d14-1	61
													d14la/d14lb vs WT	0.004	**			d14-1	58
													max2-1 vs WT	0.004	**			d14-1	54
																		d14-1	47
																		d14-1	55
																		d14la/d14lb	14
																		d14la/d14lb	27
																		d14la/d14lb	26
																		d14la/d14lb	29
																		d14la/d14lb	26
																		d14la/d14lb	32
																		d14la/d14lb	21
																		d14la/d14lb	31
																		d14la/d14lb	25
																		d14la/d14lb	27
																		max2-1	62
																		max2-1	63
																		max2-1	56
																		max2-1	66
																		max2-1	57
																		max2-1	58
																		max2-1	45
																		max2-1	45
																		max2-1	50
																		max2-1	34
																		smax1-1	29
																		smax1-1	28
																		smax1-1	28
																		smax1-1	28
																		smax1-1	21
																		smax1-1	26
																		smax1-1	19
																		smax1-1	17
																		smax1-1	17
																		smax1-1	22

## Sheet: Supplementary Figure 5
	Supplementary Figure 5a						Supplementary Figure 5b
		% AM conlonization						% AM conlonization
		total	arbuscules					total	arbuscules
	WT	50	12				WT	39	24
	WT	65	36				WT	64	26
	WT	53	10				WT	85	85
	WT	42	25				WT	68	46
	WT	70	52				WT	87	80
	nsp1a-1	9	7				WT	97	96
	nsp1a-1	20	3				WT	46	44
	nsp1a-1	6	4				WT	18	15
	nsp1a-1	21	5				d14l-1	52	51
	nsp1a-1	8	0				d14l-1	65	62
	nsp2-1	4	0				d14l-1	36	14
	nsp2-1	1	0				d14l-1	1	0
	nsp2-1	2	0				d14l-1	1	1
	nsp2-1	0	0				d14l-1	34	24
	nsp2-1	0	0				d14l-1	11	11
	nsp2-2	0	0				d14l-1	42	23
	nsp2-2	3	0				d14l-2	11	2
	nsp2-2	1	0				d14l-2	32	26
	nsp2-2	3	0				d14l-2	29	23
	nsp2-2	2	0				d14l-2	0	0
							d14l-2	16	12
							d14l-2	25	22
	one-sided Wilcoxon Test **: p<0.01; *: 0.01<p<0.05						d14l-2	42	26
							d14l-2	25	11
	Total Colonisation	p value	significance
	nsp1a-1 vs WT	0.004	**
	nsp2-1 vs WT	0.006	**				one-sided Wilcoxon Test **: p<0.01; *: 0.01<p<0.05
	nsp2-2 vs WT	0.006	**
							Total Colonisation	p value	significance
	Arbuscles	p value	significance				d14l-1 vs WT	0.0156	*
	nsp1a-1 vs WT	0.004	**				d14l-2 vs WT	0.0037	**
	nsp2-1 vs WT	0.0037	**
	nsp2-2 vs WT	0.0037	**
							Arbuscles	p value	significance
							d14l-1 vs WT	0.0229	*
							d14l-2 vs WT	0.0049	**

## Sheet: Supplementary Figure 6
	Supplemental Figure 6a					Supplemental Figure 6b-c						Supplemental Figure 6d
		% AM conlonization					Ct value
		total	arbuscules				HvADP	MtNSP1	MtNSP2					% AM conlonization
	WT-10uM	71	41			WT-1	20.57	37.44	35.39			treatment	Genotype	total	arbuscules			one-sided Wilcoxon Test **: p<0.01; *: 0.01<p<0.05
	WT-10uM	80	55			WT-2	20.96	40	35.76			LP_5 wpi	WT	78	49
	WT-10uM	48	29			WT-3	21.05	40	35.08			LP_5 wpi	WT	61	50			Total Colonisation	p value	significance
	WT-0.5mM	48	28			MtNSP1ox#1-1	20.95	20.87	35.85			LP_5 wpi	WT	20	14		LP_5 wpi	MtNSP1ox#1 vs WT	0.65	ns
	WT-0.5mM	46	24			MtNSP1ox#1-2	20.71	20.9	35.81			LP_5 wpi	MtNSP1ox#1	24	9			MtNSP1ox#2 vs WT	0.9	ns
	WT-0.5mM	10	6			MtNSP1ox#1-3	20.58	20.73	36.01			LP_5 wpi	MtNSP1ox#1	73	51			MtNSP2ox#1 vs WT	0.588	ns
	WT-1mM	11	0			MtNSP1ox#2-1	21.69	21.89	36.81			LP_5 wpi	MtNSP1ox#1	53	40		HP (0.5 mM)_5wpi	MtNSP1ox#1 vs WT	0.377	ns
	WT-1mM	10	3			MtNSP1ox#2-2	21.47	21.83	37.13			LP_5 wpi	MtNSP1ox#2	44	35			MtNSP1ox#2 vs WT	0.125	ns
	WT-1mM	20	3			MtNSP1ox#2-3	21.49	21.9	38.33			LP_5 wpi	MtNSP1ox#2	41	26			MtNSP2ox#1 vs WT	0.004	**
	WT-2.5mM	7	6			MtNSP2ox#1-1	22.32	35.37	22.67			LP_5 wpi	MtNSP1ox#2	15	4		HP (1 mM )_5wpi	MtNSP1ox#1 vs WT	0.5	ns
	WT-2.5mM	11	5			MtNSP2ox#1-2	21.6	40	23.5			LP_5 wpi	MtNSP2ox#1	67	33			MtNSP1ox#2 vs WT	0.298	ns
	WT-2.5mM	3	2			MtNSP2ox#1-3	22.3	37.3	22.96			LP_5 wpi	MtNSP2ox#1	61	52			MtNSP2ox#1 vs WT	0.264	ns
						MtNSP2ox#2-1	20.33	35.28	22.52			LP_5 wpi	MtNSP2ox#1	51	30
						MtNSP2ox#2-2	20.57	36.25	22.58			HP (0.5 mM)_5wpi	WT	6	0			Arbuscles	p value	significance
	one-sided Wilcoxon Test **: p<0.01; *: 0.01<p<0.05					MtNSP2ox#2-3	20.58	35.33	22.61			HP (0.5 mM)_5wpi	WT	17	4		LP_5 wpi	MtNSP1ox#1 vs WT	0.65	ns
												HP (0.5 mM)_5wpi	WT	9	6			MtNSP1ox#2 vs WT	0.9	ns
	Total Colonisation	p value	significance			Student’s t-test (one-tailed, two-sample equal variance)						HP (0.5 mM)_5wpi	WT	21	11			MtNSP2ox#1 vs WT	0.5	ns
	0.5 mM vs 10uM	0.061	ns			***: p<0.001; *: 0.01<p<0.05						HP (0.5 mM)_5wpi	WT	1	0		HP (0.5 mM)_5wpi	MtNSP1ox#1 vs WT	0.664	ns
	1 mM vs 10uM	0.05	*									HP (0.5 mM)_5wpi	MtNSP1ox#1	47	9			MtNSP1ox#2 vs WT	0.225	ns
	2.5 mM vs 10uM	0.05	*			MtNSP1	p value	significance				HP (0.5 mM)_5wpi	MtNSP1ox#1	2	1			MtNSP2ox#1 vs WT	0.057	ns
						MtNSP1ox#1 vs WT	3.73921e-05	***				HP (0.5 mM)_5wpi	MtNSP1ox#1	1	0		HP (1 mM )_5wpi	MtNSP1ox#1 vs WT	0.336	ns
	Arbuscles	p value	significance			MtNSP1ox#2 vs WT	1.17176e-05	***				HP (0.5 mM)_5wpi	MtNSP1ox#1	26	2			MtNSP1ox#2 vs WT	0.457	ns
	0.5 mM vs 10uM	0.05	*									HP (0.5 mM)_5wpi	MtNSP1ox#1	14	1			MtNSP2ox#1 vs WT	0.26	ns
	1 mM vs 10uM	0.038	*			MtNSP2	p value	significance				HP (0.5 mM)_5wpi	MtNSP1ox#2	11	8
	2.5 mM vs 10uM	0.05	*			MtNSP2ox#1 vs WT	0.0107519	*				HP (0.5 mM)_5wpi	MtNSP1ox#2	18	4
						MtNSP2ox#2 vs WT	6.67395e-06	***				HP (0.5 mM)_5wpi	MtNSP1ox#2	27	10
												HP (0.5 mM)_5wpi	MtNSP2ox#1	24	6
												HP (0.5 mM)_5wpi	MtNSP2ox#1	55	32
												HP (0.5 mM)_5wpi	MtNSP2ox#1	35	2
												HP (0.5 mM)_5wpi	MtNSP2ox#1	48	29
												HP (0.5 mM)_5wpi	MtNSP2ox#1	44	23
												HP (1 mM )_5wpi	WT	1	1
												HP (1 mM )_5wpi	WT	1	0
												HP (1 mM )_5wpi	WT	5	5
												HP (1 mM )_5wpi	WT	20	14
												HP (1 mM )_5wpi	WT	3	0
												HP (1 mM )_5wpi	MtNSP1ox#1	3	2
												HP (1 mM )_5wpi	MtNSP1ox#1	23	19
												HP (1 mM )_5wpi	MtNSP1ox#1	2	2
												HP (1 mM )_5wpi	MtNSP1ox#1	0	0
												HP (1 mM )_5wpi	MtNSP1ox#1	5	4
												HP (1 mM )_5wpi	MtNSP1ox#2	10	5
												HP (1 mM )_5wpi	MtNSP1ox#2	1	0
												HP (1 mM )_5wpi	MtNSP1ox#2	4	1
												HP (1 mM )_5wpi	MtNSP1ox#2	6	5
												HP (1 mM )_5wpi	MtNSP1ox#2	5	3
												HP (1 mM )_5wpi	MtNSP2ox#1	7	5
												HP (1 mM )_5wpi	MtNSP2ox#1	7	6
												HP (1 mM )_5wpi	MtNSP2ox#1	0	0
												HP (1 mM )_5wpi	MtNSP2ox#1	10	8
												HP (1 mM )_5wpi	MtNSP2ox#1	8	5

[truncated: 2 more sheets: Supplementary Figure 8, Supplementary Figure 9]
